# Supplementary material for: Two new species of yellow-shouldered bats, genus Sturnira Gray, 1842 (Chiroptera, Phyllostomidae) from Costa Rica, Panama and western Ecuador
Source: Zookeys. 2014 Apr 16;(402):43–66. doi: 10.3897/zookeys.402.7228 (PMC4023253; doi:10.3897/zookeys.402.7228)
Supplement: XML Treatment for Sturnira bakeri [file zookeys.402.7228-treatment1.xml]

<!DOCTYPE tp:taxon-treatment
  PUBLIC "-//TaxonX//DTD Taxonomic Treatment Publishing DTD v0 20100105//EN" "tax-treatment-NSO.dtd">
<tp:taxon-treatment xmlns:tp="http://www.plazi.org/taxpub"><tp:treatment-meta><mixed-citation publication-type="journal"><person-group><name><surname>Velazco</surname><given-names>Paúl M.</given-names></name><name><surname>Patterson</surname><given-names>Bruce D.</given-names></name></person-group><article-title>Two new species of yellow-shouldered bats, genus <italic>Sturnira</italic> Gray, 1842 (Chiroptera, Phyllostomidae) from Costa Rica, Panama and western Ecuador</article-title><source>Zookeys</source><day>16</day><month>4</month><year>2014</year><volume>2014</volume><issue>402</issue><fpage>43</fpage><lpage>66</lpage><pub-id pub-id-type="doi">10.3897/zookeys.402.7228</pub-id></mixed-citation></tp:treatment-meta><tp:nomenclature><tp:taxon-name>
                            <tp:taxon-name-part taxon-name-part-type="genus">Sturnira</tp:taxon-name-part>
                            <tp:taxon-name-part taxon-name-part-type="species">bakeri</tp:taxon-name-part>
                            <object-id xmlns:xlink="http://www.w3.org/1999/xlink" content-type="zoobank" xlink:type="simple">http://zoobank.org/1F5CCFAE-60C4-41F4-B0E9-904683866863</object-id>
                            <object-id xmlns:xlink="http://www.w3.org/1999/xlink" xlink:type="simple">http://species-id.net/wiki/Sturnira_bakeri</object-id>
                            <object-id xmlns:xlink="http://www.w3.org/1999/xlink" xlink:type="simple">Baker’s Yellow-shouldered Bat</object-id>
                        </tp:taxon-name><tp:taxon-status xmlns:xlink="http://www.w3.org/1999/xlink" xlink:type="simple">sp. n.</tp:taxon-status></tp:nomenclature><tp:treatment-sec sec-type="Synonymy"><title>Synonymy.</title><p><italic><tp:taxon-name>Sturnira lilium</tp:taxon-name></italic>: <xref ref-type="bibr" rid="B1">Carrera et al. 2010</xref>: 18 (part)</p><p><italic><tp:taxon-name>Sturnira luisi</tp:taxon-name></italic>: <xref ref-type="bibr" rid="B1">Carrera et al. 2010</xref>: 18 (part)</p><p><italic>S</italic>[<italic>turnira</italic>]. new species 2: <xref ref-type="bibr" rid="B25">Velazco and Patterson 2013</xref>: 687</p></tp:treatment-sec><tp:treatment-sec sec-type="Holotype"><title>Holotype.</title><p>Adult female, deposited at the Museo de Zoología of the Pontificia Universidad Católica del Ecuador (QCAZ 14635), collected on 16 July 2004 by J. Sebastián Tello (original field number JST 487). The body is preserved in alcohol with the skull removed and cleaned. The body and skull are in good condition. Frozen tissues are deposited at Texas Tech University (TK 135127).</p></tp:treatment-sec><tp:treatment-sec sec-type="Type locality"><title>Type locality.</title><p>Palmales, Reserva Militar Arenillas, El Oro, Ecuador, approximately <named-content xmlns:xlink="http://www.w3.org/1999/xlink" content-type="dwc:verbatimCoordinates" xlink:type="simple">3°40'27.4"S, 80°06'20"W</named-content>, 49 m (<xref ref-type="fig" rid="F2">Figure 2</xref>).</p><fig id="F2" position="float" orientation="portrait"><label>Figure 2.</label><caption><p>Map of Central and South America, showing the combined distribution range of species formerly ascribed to <italic><tp:taxon-name>Sturnira lilium</tp:taxon-name></italic> (gray tone) and the type localities (stars) of species in the <italic><tp:taxon-name>Sturnira lilium</tp:taxon-name></italic> complex. The localities where <italic><tp:taxon-name>Sturnira burtonlimi</tp:taxon-name></italic> (top inset) and <italic><tp:taxon-name>Sturnira bakeri</tp:taxon-name></italic> (bottom inset) occur are also shown; type localities are represented by a star and paratypes with circles. Note that <italic><tp:taxon-name>Sturnira burtonlimi</tp:taxon-name></italic> and <italic><tp:taxon-name>Sturnira luisi</tp:taxon-name></italic> occur in sympatry.</p></caption><graphic xmlns:xlink="http://www.w3.org/1999/xlink" xlink:href="zookeys-402-043-g002.jpg" position="float" orientation="portrait" xlink:type="simple"/></fig></tp:treatment-sec><tp:treatment-sec sec-type="Paratypes"><title>Paratypes.</title><p>An adult female (QCAZ 9737) caught by Peter A. Larsen (original field number PAL 92) and an adult male (QCAZ 9739) caught by Peter A. Larsen (original field number PAL 93), both collected on 16 July 2004 at Quebrada Seca, Fuerte Militar Arenillas (7.1 km W and 12.5 km S of the Military Base), El Oro, Ecuador, approximately <named-content xmlns:xlink="http://www.w3.org/1999/xlink" content-type="dwc:verbatimCoordinates" xlink:type="simple">3°39'24.1"S, 80°10'56.2"W</named-content>, 43 m (<xref ref-type="fig" rid="F2">Figure 2</xref>). Both paratypes are preserved in alcohol. Frozen tissues are deposited at Texas Tech University (TK 135040 and TK 135051 respectively).</p></tp:treatment-sec><tp:treatment-sec sec-type="Distribution"><title>Distribution.</title><p><italic><tp:taxon-name>Sturnira bakeri</tp:taxon-name></italic> is known from only the two localities in southwestern Ecuador represented by the hypodigm (<xref ref-type="fig" rid="F2">Figure 2</xref>, <xref ref-type="app" rid="APP1">Appendix</xref>). Their proximity to the Peruvian border opens the possibility that <italic><tp:taxon-name>Sturnira bakeri</tp:taxon-name></italic> is also present in northwestern Peru.</p></tp:treatment-sec><tp:treatment-sec sec-type="Etymology"><title>Etymology.</title><p>The name <italic>bakeri</italic> honors our friend Dr. Robert J. Baker, who has made enormous contributions to our understanding of bats, particularly to the evolution of Neotropical phyllostomids. Robert’s numerous contributions, both to the literature and to scientific discourse, and his productive and generous mentoring of students make him a professional paragon for each of us.</p></tp:treatment-sec><tp:treatment-sec sec-type="Measurements"><title>Measurements.</title><p>External and craniodental measurements are presented in <xref ref-type="table" rid="T1">Table 1</xref>.</p><table-wrap id="T1" position="float" orientation="portrait"><label>Table 1.</label><caption><p>Measurements (mm) and weights (g) of the type series of <italic><tp:taxon-name>Sturnira bakeri</tp:taxon-name></italic> and <italic><tp:taxon-name>Sturnira burtonlimi</tp:taxon-name></italic>.</p></caption><table><tbody><tr><th rowspan="2" colspan="1"/><th rowspan="1" colspan="3"><italic><tp:taxon-name>Sturnira bakeri</tp:taxon-name></italic></th><th rowspan="1" colspan="2"><italic><tp:taxon-name>Sturnira burtonlimi</tp:taxon-name></italic></th></tr><tr><th rowspan="1" colspan="1">Holotype <break/> QCAZ <break/> 14635 ♀</th><th rowspan="1" colspan="1">Paratype <break/> QCAZ <break/> 9737 ♀</th><th rowspan="1" colspan="1">Paratype <break/> QCAZ <break/> 9739 ♂</th><th rowspan="1" colspan="1">Holotype <break/> ROM <break/> 104294 ♂</th><th rowspan="1" colspan="1">Paratype <break/> ROM <break/> 104295 ♂</th></tr><tr><td rowspan="1" colspan="1">Greatest length of skull</td><td rowspan="1" colspan="1">22.7</td><td rowspan="1" colspan="1">–</td><td rowspan="1" colspan="1">–</td><td rowspan="1" colspan="1">22.7</td><td rowspan="1" colspan="1">22.8</td></tr><tr><td rowspan="1" colspan="1">Condyloincisive length</td><td rowspan="1" colspan="1">21.1</td><td rowspan="1" colspan="1">–</td><td rowspan="1" colspan="1">–</td><td rowspan="1" colspan="1">21.5</td><td rowspan="1" colspan="1">20.8</td></tr><tr><td rowspan="1" colspan="1">Condylocanine length</td><td rowspan="1" colspan="1">20.3</td><td rowspan="1" colspan="1">–</td><td rowspan="1" colspan="1">–</td><td rowspan="1" colspan="1">20.6</td><td rowspan="1" colspan="1">20.0</td></tr><tr><td rowspan="1" colspan="1">Braincase breadth</td><td rowspan="1" colspan="1">10.4</td><td rowspan="1" colspan="1">–</td><td rowspan="1" colspan="1">–</td><td rowspan="1" colspan="1">10.5</td><td rowspan="1" colspan="1">10.4</td></tr><tr><td rowspan="1" colspan="1">Zygomatic breadth</td><td rowspan="1" colspan="1">13.5</td><td rowspan="1" colspan="1">–</td><td rowspan="1" colspan="1">–</td><td rowspan="1" colspan="1">13.6</td><td rowspan="1" colspan="1">13.5</td></tr><tr><td rowspan="1" colspan="1">Postorbital breadth</td><td rowspan="1" colspan="1">5.9</td><td rowspan="1" colspan="1">–</td><td rowspan="1" colspan="1">–</td><td rowspan="1" colspan="1">6.5</td><td rowspan="1" colspan="1">6.3</td></tr><tr><td rowspan="1" colspan="1">Mastoid breadth</td><td rowspan="1" colspan="1">11.9</td><td rowspan="1" colspan="1">–</td><td rowspan="1" colspan="1">–</td><td rowspan="1" colspan="1">12.1</td><td rowspan="1" colspan="1">11.8</td></tr><tr><td rowspan="1" colspan="1">Maxillary toothrow length</td><td rowspan="1" colspan="1">6.9</td><td rowspan="1" colspan="1">–</td><td rowspan="1" colspan="1">–</td><td rowspan="1" colspan="1">6.8</td><td rowspan="1" colspan="1">6.6</td></tr><tr><td rowspan="1" colspan="1">Width at M2</td><td rowspan="1" colspan="1">8.3</td><td rowspan="1" colspan="1">–</td><td rowspan="1" colspan="1">–</td><td rowspan="1" colspan="1">8.2</td><td rowspan="1" colspan="1">8.1</td></tr><tr><td rowspan="1" colspan="1">Dentary length</td><td rowspan="1" colspan="1">15.0</td><td rowspan="1" colspan="1">–</td><td rowspan="1" colspan="1">–</td><td rowspan="1" colspan="1">14.9</td><td rowspan="1" colspan="1">14.6</td></tr><tr><td rowspan="1" colspan="1">Mandibular toothrow length</td><td rowspan="1" colspan="1">7.7</td><td rowspan="1" colspan="1">–</td><td rowspan="1" colspan="1">–</td><td rowspan="1" colspan="1">7.6</td><td rowspan="1" colspan="1">7.4</td></tr><tr><td rowspan="1" colspan="1">Forearm length</td><td rowspan="1" colspan="1">45.0</td><td rowspan="1" colspan="1">44.0</td><td rowspan="1" colspan="1">43.0</td><td rowspan="1" colspan="1">44.0</td><td rowspan="1" colspan="1">44.0</td></tr><tr><td rowspan="1" colspan="1">Total length</td><td rowspan="1" colspan="1">65</td><td rowspan="1" colspan="1">64</td><td rowspan="1" colspan="1">63</td><td rowspan="1" colspan="1">72</td><td rowspan="1" colspan="1">70</td></tr><tr><td rowspan="1" colspan="1">Hind foot length</td><td rowspan="1" colspan="1">14</td><td rowspan="1" colspan="1">12</td><td rowspan="1" colspan="1">14</td><td rowspan="1" colspan="1">14</td><td rowspan="1" colspan="1">14</td></tr><tr><td rowspan="1" colspan="1">Ear length</td><td rowspan="1" colspan="1">14</td><td rowspan="1" colspan="1">17</td><td rowspan="1" colspan="1">15</td><td rowspan="1" colspan="1">15</td><td rowspan="1" colspan="1">15</td></tr><tr><td rowspan="1" colspan="1">Weight</td><td rowspan="1" colspan="1">18.7</td><td rowspan="1" colspan="1">19.0</td><td rowspan="1" colspan="1">21.0</td><td rowspan="1" colspan="1">19.0</td><td rowspan="1" colspan="1">19.0</td></tr></tbody></table></table-wrap><!--PageBreak--></tp:treatment-sec><tp:treatment-sec sec-type="Diagnosis and description"><title>Diagnosis and description.</title><p><italic><tp:taxon-name>Sturnira bakeri</tp:taxon-name></italic> is a medium-size yellow-shouldered bat (FA 43.0–45.0 mm; GLS 22.7 mm; CIL 21.1 mm; <xref ref-type="table" rid="T1">Table 1</xref>) with a slender rostrum and a globular braincase (<xref ref-type="fig" rid="F3">Figures 3</xref>–<xref ref-type="fig" rid="F4">4</xref>). The dorsal fur is pale brown. Dorsal hairs are tetracolored with a short, whitish base (approximately 10% of the length of each hair), a long, pale brown band (approximately 40% of each hair), a long, pale gray band (approximately 40% of each hair), and a short dark brown terminal band (approximately 10% of each hair). The ventral fur is pale gray. Ventral hairs are tricolored with a short, pale gray base (approximately 10% of each hair), a long, pale brown subterminal band (approximately 45% of each hair), and a long, pale gray terminal band (approximately 45% of each hair). The fur is short and woolly, approximately 5 mm long between the shoulders and 5 mm on the chest. The proximal portion of the forearm (roughly 50% of the shaft just distal to the elbow) is sparsely furred with short hairs. The wing membranes are dark brown. The dorsal surfaces of the femur, tibia, and feet are densely covered with long hairs. The IV metacarpal is shorter than the III metacarpal.</p><fig id="F3" position="float" orientation="portrait"><label>Figure 3.</label><caption><p>Dorsal (<bold>A</bold>) and ventral (<bold>B</bold>) views of the cranium of <italic><tp:taxon-name>Sturnira bakeri</tp:taxon-name></italic> (QCAZ 14635 ♀) from El Oro, Ecuador. Dorsal (<bold>C</bold>) and ventral (<bold>D</bold>) views of the cranium of <italic><tp:taxon-name>Sturnira burtonlimi</tp:taxon-name></italic> (ROM 104294 ♂) from Chiriquí, Panama. Scale bar = 5 mm.</p></caption><graphic xmlns:xlink="http://www.w3.org/1999/xlink" xlink:href="zookeys-402-043-g003.jpg" position="float" orientation="portrait" xlink:type="simple"/></fig><fig id="F4" position="float" orientation="portrait"><label>Figure 4.</label><caption><p>Lateral views of the cranium and mandible of <bold>A</bold> <italic><tp:taxon-name>Sturnira bakeri</tp:taxon-name></italic> (QCAZ 14635 ♀). Lateral views of the cranium and mandible of <bold>B</bold> <italic><tp:taxon-name>Sturnira burtonlimi</tp:taxon-name></italic> (ROM 104294 ♂). Scale bar = 5 mm.</p></caption><graphic xmlns:xlink="http://www.w3.org/1999/xlink" xlink:href="zookeys-402-043-g004.jpg" position="float" orientation="portrait" xlink:type="simple"/></fig><!--PageBreak--><p>The skull of <italic><tp:taxon-name>Sturnira bakeri</tp:taxon-name></italic> has a globular braincase with a slender rostrum and well-developed sagittal crest (<xref ref-type="fig" rid="F3">Figures 3</xref>–<xref ref-type="fig" rid="F4">4</xref>). The basisphenoid pits are shallow and divided by a low midline septum. The sphenorbital fissure is oval (<xref ref-type="fig" rid="F5">Figure 5</xref>). The anterior process of the glenoid fossa is absent (<xref ref-type="fig" rid="F6">Figure 6</xref>). The clinoid processes are well developed (<xref ref-type="fig" rid="F7">Figure 7</xref>), and the proximal end of the stylohyoid is expanded.</p><fig id="F5" position="float" orientation="portrait"><label>Figure 5.</label><caption><p>Ventrolateral views of the right orbital region in <italic><tp:taxon-name>Sturnira bakeri</tp:taxon-name></italic> (<bold>A</bold>, QCAZ 14635 ♀) and <italic><tp:taxon-name>Sturnira luisi</tp:taxon-name></italic> (<bold>B</bold>, ROM 104204 ♂) illustrating taxonomic differences in the shape of the sphenorbital fissure. In <italic><tp:taxon-name>Sturnira bakeri</tp:taxon-name></italic>, the sphenorbital fissure is oval (arrow). In <italic><tp:taxon-name>Sturnira luisi</tp:taxon-name></italic>, however, the sphenorbital fissure is semicircular (arrow).</p></caption><graphic xmlns:xlink="http://www.w3.org/1999/xlink" xlink:href="zookeys-402-043-g005.jpg" position="float" orientation="portrait" xlink:type="simple"/></fig><fig id="F6" position="float" orientation="portrait"><label>Figure 6.</label><caption><p>Dorsal view of the left zygomatic arches in <italic><tp:taxon-name>Sturnira bakeri</tp:taxon-name></italic> (<bold>A</bold>, QCAZ 14635 ♀) and <italic><tp:taxon-name>Sturnira luisi</tp:taxon-name></italic> (<bold>B</bold>, ROM 104204 ♂) illustrating taxonomic differences in the development of the glenoid fossa. In <italic><tp:taxon-name>Sturnira bakeri</tp:taxon-name></italic> the anterior process of the glenoid fossa is absent (arrow). In <italic><tp:taxon-name>Sturnira luisi</tp:taxon-name></italic>, however, the anterior process of the glenoid fossa is well developed (arrow).</p></caption><graphic xmlns:xlink="http://www.w3.org/1999/xlink" xlink:href="zookeys-402-043-g006.jpg" position="float" orientation="portrait" xlink:type="simple"/></fig><fig id="F7" position="float" orientation="portrait"><label>Figure 7.</label><caption><p>Posterior views of the basioccipital (view through the foramen magnum) in <italic><tp:taxon-name>Sturnira bakeri</tp:taxon-name></italic> (<bold>A</bold>, QCAZ 14635 ♀) and <italic><tp:taxon-name>Sturnira luisi</tp:taxon-name></italic> (<bold>B</bold>, ROM 104204 ♂) illustrating taxonomic differences in the degree of development of the clinoid processes. In <italic><tp:taxon-name>Sturnira bakeri</tp:taxon-name></italic> the clinoid processes are well developed (arrow). In <italic><tp:taxon-name>Sturnira luisi</tp:taxon-name></italic>, however, the clinoid processes are absent (arrow).</p></caption><graphic xmlns:xlink="http://www.w3.org/1999/xlink" xlink:href="zookeys-402-043-g007.jpg" position="float" orientation="portrait" xlink:type="simple"/></fig><p>Like most species of <italic><tp:taxon-name>Sturnira</tp:taxon-name></italic>, <italic><tp:taxon-name>Sturnira bakeri</tp:taxon-name></italic> has a dental formula of I2/2, C1/1, P2/2, M3/3 = 32 teeth. The upper inner incisor (I1) is bicuspidate with a small lateral cusp (<xref ref-type="fig" rid="F8">Figure 8</xref>). The I1 is procumbent and is at least twice the height of the I2. Anteroposterior length of P3 is less than that of P4, and crown height of P3 is slightly less than that of P4. P4 has a small distal cusp. The anteroposterior length of M1 is larger than that of M2. The paracones of M1 and M2 are shorter than their metacones. The direction of the premetacrista of M1 is oblique to the upper alveolar plane. The M3 is ovoid in shape and has two labial cones (cusps). The first and second lower incisors (i1 and i2) are tricuspidate and are subequal in height. The lower canine covers 25% of the occlusal area of i2. The lower canines are laterally divergent, shafts are slanted outward. Anteroposterior length of p2 exceeds that of p4, and crown height of p2 is slightly more than that of p4. The protoconid, hypoconid, metaconid, and entoconid are present in m1 and m2. The paraconid is present and well developed in m1 but absent in m2. The lingual cuspids (metaconid and entoconid) of m1 and m2 are well defined and separated by a deep notch (<xref ref-type="fig" rid="F9">Figure 9</xref>). The m3 is small and only poorly defined, but its protoconid, metaconid, and entoconid are visible.</p><fig id="F8" position="float" orientation="portrait"><label>Figure 8.</label><caption><p>Anterior views of the upper incisors and canines in <italic><tp:taxon-name>Sturnira bakeri</tp:taxon-name></italic> (<bold>A</bold>, QCAZ 14635 ♀) and <italic><tp:taxon-name>Sturnira burtonlimi</tp:taxon-name></italic> (<bold>B</bold>, ROM 104294 ♂) illustrating taxonomic differences in the number of cuspids of the upper inner incisor (I1). In <italic><tp:taxon-name>Sturnira bakeri</tp:taxon-name></italic> the I1 is bicuspidate. In <italic><tp:taxon-name>Sturnira burtonlimi</tp:taxon-name></italic>, however, the I1 is unicuspidate.</p></caption><graphic xmlns:xlink="http://www.w3.org/1999/xlink" xlink:href="zookeys-402-043-g008.jpg" position="float" orientation="portrait" xlink:type="simple"/></fig><fig id="F9" position="float" orientation="portrait"><label>Figure 9.</label><caption><p>Dorsolateral views of the left mandibular toothrows in <italic><tp:taxon-name>Sturnira bakeri</tp:taxon-name></italic> (<bold>A</bold>, QCAZ 14635 ♀) and <italic><tp:taxon-name>Sturnira burtonlimi</tp:taxon-name></italic> (<bold>B</bold>, ROM 104294 ♂), illustrating taxonomic differences in the shape of the metaconid and entoconid of m1 and m2. In <italic><tp:taxon-name>Sturnira bakeri</tp:taxon-name></italic>, the metaconid and entoconid of m1 and m2 are well defined and separated by a deep notch (arrows). In <italic><tp:taxon-name>Sturnira burtonlimi</tp:taxon-name></italic>, however, the metaconid and entoconid of m1 and m2 are poorly defined and are not separated by a deep notch (arrows).</p></caption><graphic xmlns:xlink="http://www.w3.org/1999/xlink" xlink:href="zookeys-402-043-g009.jpg" position="float" orientation="portrait" xlink:type="simple"/></fig><!--PageBreak--><!--PageBreak--><!--PageBreak--></tp:treatment-sec><tp:treatment-sec sec-type="Comparisons"><title>Comparisons.</title><p>Comparisons were made with sister species (<italic><tp:taxon-name>Sturnira parvidens</tp:taxon-name></italic>) (<xref ref-type="bibr" rid="B25">Velazco and Patterson 2013</xref>) and with other species of the genus (<italic><tp:taxon-name>Sturnira ludovici</tp:taxon-name></italic>, <italic><tp:taxon-name>Sturnira luisi</tp:taxon-name></italic>, and <italic><tp:taxon-name>Sturnira parvidens</tp:taxon-name></italic>) that occur in sympatry with <italic><tp:taxon-name>Sturnira bakeri</tp:taxon-name></italic>. External and craniodental measurements for <italic><tp:taxon-name>Sturnira bakeri</tp:taxon-name></italic> and the compared species are provided in <xref ref-type="table" rid="T1">Tables 1</xref> and <xref ref-type="table" rid="T2">2</xref>. <italic><tp:taxon-name>Sturnira bakeri</tp:taxon-name></italic> can be easily distinguished from <italic><tp:taxon-name>Sturnira parvidens</tp:taxon-name></italic> by its longer forearm and longer greatest length of skull (<xref ref-type="table" rid="T1">Tables 1</xref>–<xref ref-type="table" rid="T2">2</xref>). <italic><tp:taxon-name>Sturnira bakeri</tp:taxon-name></italic>, <italic><tp:taxon-name>Sturnira ludovici</tp:taxon-name></italic>, and <italic><tp:taxon-name>Sturnira luisi</tp:taxon-name></italic> overlap somewhat in size (<xref ref-type="table" rid="T1">Tables 1</xref>–<xref ref-type="table" rid="T2">2</xref>) but are unambiguously distinguished by pelage and craniodental characteristics.</p><table-wrap id="T2" position="float" orientation="portrait"><label>Table 2.</label><caption><p>Measurements (mm) of six species of <italic><tp:taxon-name>Sturnira</tp:taxon-name></italic>.</p></caption><table><tbody><tr><th rowspan="1" colspan="1"/><th rowspan="1" colspan="1"><italic><tp:taxon-name>Sturnira hondurensis</tp:taxon-name></italic><xref ref-type="table-fn" rid="TN2.1"><sup>a</sup></xref></th><th rowspan="1" colspan="1"><italic><tp:taxon-name>Sturnira ludovici</tp:taxon-name></italic><xref ref-type="table-fn" rid="TN2.2"><sup>b</sup></xref></th><th rowspan="1" colspan="1"><italic><tp:taxon-name>Sturnira luisi</tp:taxon-name></italic><xref ref-type="table-fn" rid="TN2.3"><sup>c</sup></xref></th><th rowspan="1" colspan="1"><italic><tp:taxon-name>Sturnira mordax</tp:taxon-name></italic><xref ref-type="table-fn" rid="TN2.4"><sup>d</sup></xref></th><th rowspan="1" colspan="1"><italic><tp:taxon-name>Sturnira oporaphilum</tp:taxon-name></italic><xref ref-type="table-fn" rid="TN2.5"><sup>e</sup></xref></th><th rowspan="1" colspan="1"><italic><tp:taxon-name>Sturnira parvidens</tp:taxon-name></italic><xref ref-type="table-fn" rid="TN2.6"><sup>f</sup></xref></th></tr><tr><td rowspan="1" colspan="1">FA</td><td rowspan="1" colspan="1">45.4 (44.8–46.0) 5</td><td rowspan="1" colspan="1">45.6, 45.2, 46.9</td><td rowspan="1" colspan="1">46.0, 45.0</td><td rowspan="1" colspan="1">44.4, 45.4</td><td rowspan="1" colspan="1">47.0 (45.0–48.0) 6</td><td rowspan="1" colspan="1">39.9 (38.0–41.0) 12</td></tr><tr><td rowspan="1" colspan="1">GLS</td><td rowspan="1" colspan="1">23.1 (21.8–24.2) 5</td><td rowspan="1" colspan="1">24.4, 23.6, 23.8</td><td rowspan="1" colspan="1">23.0, 22.2</td><td rowspan="1" colspan="1">21.7, 24.5</td><td rowspan="1" colspan="1">23.4 (22.6–24.1) 7</td><td rowspan="1" colspan="1">21.2 (20.8–21.8) 9</td></tr><tr><td rowspan="1" colspan="1">CIL</td><td rowspan="1" colspan="1">21.3 (20.6–22.5) 5</td><td rowspan="1" colspan="1">22.7, 22.2, 23.0</td><td rowspan="1" colspan="1">–, 20.5</td><td rowspan="1" colspan="1">–, 22.5</td><td rowspan="1" colspan="1">21.4 (20.9–22.0) 7</td><td rowspan="1" colspan="1">19.3 (19.0–19.9) 9</td></tr><tr><td rowspan="1" colspan="1">CCL</td><td rowspan="1" colspan="1">20.5 (19.6–21.5) 5</td><td rowspan="1" colspan="1">21.7, 20.9, 21.7</td><td rowspan="1" colspan="1">20.9, 19.7</td><td rowspan="1" colspan="1">–, 21.4</td><td rowspan="1" colspan="1">20.7 (20.0–21.4) 7</td><td rowspan="1" colspan="1">18.6 (18.3–19.2) 9</td></tr><tr><td rowspan="1" colspan="1">BB</td><td rowspan="1" colspan="1">10.2 (10.1–10.4) 5</td><td rowspan="1" colspan="1">10.7, 10.8, 10.5</td><td rowspan="1" colspan="1">10.3, 9.9</td><td rowspan="1" colspan="1">10.1, 10.5</td><td rowspan="1" colspan="1">10.5 (10.5–10.6) 7</td><td rowspan="1" colspan="1">10.0 (9.8–10.2) 9</td></tr><tr><td rowspan="1" colspan="1">ZB</td><td rowspan="1" colspan="1">13.2 (12.5–13.6) 5</td><td rowspan="1" colspan="1">14.0, 14.1, 13.5</td><td rowspan="1" colspan="1">14.2, 13.7</td><td rowspan="1" colspan="1">–, 12.8</td><td rowspan="1" colspan="1">13.9 (13.6–14.7) 7</td><td rowspan="1" colspan="1">13.0 (12.5–13.4) 9</td></tr><tr><td rowspan="1" colspan="1">PB</td><td rowspan="1" colspan="1">5.9 (5.7–6.0) 5</td><td rowspan="1" colspan="1">6.3, 6.0, 6.0</td><td rowspan="1" colspan="1">5.9, 5.9</td><td rowspan="1" colspan="1">6.1, 6.1</td><td rowspan="1" colspan="1">6.1 (5.8–6.5) 7</td><td rowspan="1" colspan="1">5.5 (5.0–5.7) 9</td></tr><tr><td rowspan="1" colspan="1">MB</td><td rowspan="1" colspan="1">11.8 (11.5–12.0) 5</td><td rowspan="1" colspan="1">12.3, 12.1, 12.6</td><td rowspan="1" colspan="1">12.0, 11.6</td><td rowspan="1" colspan="1">10.6, 11.8</td><td rowspan="1" colspan="1">12.2 (11.9–12.4) 7</td><td rowspan="1" colspan="1">11.5 (11.2–12.0) 9</td></tr><tr><td rowspan="1" colspan="1">MTRL</td><td rowspan="1" colspan="1">6.7 (6.5–7.0) 5</td><td rowspan="1" colspan="1">7.0, 6.9, 6.9</td><td rowspan="1" colspan="1">6.9, 6.8</td><td rowspan="1" colspan="1">–, 7.0</td><td rowspan="1" colspan="1">6.9 (6.6–7.2) 7</td><td rowspan="1" colspan="1">6.2 (6.1–6.4) 9</td></tr><tr><td rowspan="1" colspan="1">M2–M2</td><td rowspan="1" colspan="1">8.0 (7.5–8.2) 5</td><td rowspan="1" colspan="1">8.4, 8.4, 8.3</td><td rowspan="1" colspan="1">8.3, 8.1</td><td rowspan="1" colspan="1">7.3, 7.5</td><td rowspan="1" colspan="1">8.2 (7.8–8.6) 7</td><td rowspan="1" colspan="1">7.7 (7.5–8.0) 9</td></tr><tr><td rowspan="1" colspan="1">DENL</td><td rowspan="1" colspan="1">14.9 (14.4–15.2) 5</td><td rowspan="1" colspan="1">15.8, 15.5, 15.5</td><td rowspan="1" colspan="1">15.6, 15.0</td><td rowspan="1" colspan="1">14.2, 15.5</td><td rowspan="1" colspan="1">15.1 (14.8–15.5) 7</td><td rowspan="1" colspan="1">13.7 (13.5–14.0) 9</td></tr><tr><td rowspan="1" colspan="1">MANDL</td><td rowspan="1" colspan="1">7.4 (7.2–7.8) 5</td><td rowspan="1" colspan="1">7.9, 7.8, 7.8</td><td rowspan="1" colspan="1">7.8, 7.8</td><td rowspan="1" colspan="1">7.2, 7.9</td><td rowspan="1" colspan="1">7.9 (7.4–8.5) 7</td><td rowspan="1" colspan="1">7.1 (6.7–7.4) 9</td></tr></tbody></table><table-wrap-foot><fn id="TN2.1"><p><sup>a</sup> Summary statistics (mean, observed range in parentheses, and sample size) for measurements of AMNH 126811 (Holotype,♀); ROM 101366 ♀, ROM 101474 ♀; TTU 83675 ♀, TTU 104945 ♀.</p></fn><fn id="TN2.2"><p><sup>b</sup> Measurements of AMNH 67328 (Holotype, ♂); TTU 102457 ♀, TTU 102461 ♂.</p></fn><fn id="TN2.3"><p><sup>c</sup> Measurements of ROM 104204 ♂, ROM 105807 ♂.</p></fn><fn id="TN2.4"><p><sup>d</sup> Measurements of AMNH 142485 ♀; FMNH 124092 ♂.</p></fn><fn id="TN2.5"><p><sup>e</sup> Summary statistics (mean, observed range in parentheses, and sample size) for measurements of AMNH 263462 ♀, AMNH 263463 ♀, AMNH 263465 ♂, AMNH 264660 ♂; FMNH 128926 ♀, FMNH 174843 ♂; MUSM 39230 ♂.</p></fn><fn id="TN2.6"><p><sup>f</sup> Summary statistics (mean, observed range in parentheses, and sample size) for measurements of ROM 96276 ♀, ROM 97412 ♀, ROM 99284 ♂; TTU 44789 ♀, TTU 61103 ♂, TTU 62410 ♀, TTU 62411 ♂, TTU 84422 ♀, TTU 84608 ♀, TTU 104285 ♀, TTU 104631 ♀, TTU 105076 ♂.</p></fn></table-wrap-foot></table-wrap><p>Externally, the dorsal pelage between the shoulders of <!--PageBreak--><!--PageBreak--><italic><tp:taxon-name>Sturnira bakeri</tp:taxon-name></italic>, <italic><tp:taxon-name>Sturnira luisi</tp:taxon-name></italic>, and <italic><tp:taxon-name>Sturnira parvidens</tp:taxon-name></italic> is short (4.0–6.0 mm) whereas it is long (10 mm) in <italic><tp:taxon-name>Sturnira ludovici</tp:taxon-name></italic>. Individual dorsal hairs are tetracolored in <italic><tp:taxon-name>Sturnira bakeri</tp:taxon-name></italic> and <italic><tp:taxon-name>Sturnira ludovici</tp:taxon-name></italic> whereas they are bicolored in <italic><tp:taxon-name>Sturnira luisi</tp:taxon-name></italic> and <italic><tp:taxon-name>Sturnira parvidens</tp:taxon-name></italic>. The overall appearance of the dorsal pelage is pale brown in <italic><tp:taxon-name>Sturnira bakeri</tp:taxon-name></italic> and <italic><tp:taxon-name>Sturnira luisi</tp:taxon-name></italic>, whereas it is dark brown in <italic><tp:taxon-name>Sturnira ludovici</tp:taxon-name></italic> and reddish in <italic><tp:taxon-name>Sturnira parvidens</tp:taxon-name></italic>. Ventrally the hairs are short (4.0–6.0 mm) and tricolored in <italic><tp:taxon-name>Sturnira bakeri</tp:taxon-name></italic>, <italic><tp:taxon-name>Sturnira ludovici</tp:taxon-name></italic>, and <italic><tp:taxon-name>Sturnira parvidens</tp:taxon-name></italic>, but short (4.0–6.0 mm) and bicolored in <italic><tp:taxon-name>Sturnira luisi</tp:taxon-name></italic>. The ventral fur is pale gray in <italic><tp:taxon-name>Sturnira bakeri</tp:taxon-name></italic>, whereas it is dark gray in <italic><tp:taxon-name>Sturnira luisi</tp:taxon-name></italic>, dark brown in <italic><tp:taxon-name>Sturnira ludovici</tp:taxon-name></italic>, and reddish in <italic><tp:taxon-name>Sturnira parvidens</tp:taxon-name></italic>. Shoulder glands (epaulettes) are conspicuous in <italic><tp:taxon-name>Sturnira bakeri</tp:taxon-name></italic>, <italic><tp:taxon-name>Sturnira ludovici</tp:taxon-name></italic>, <italic><tp:taxon-name>Sturnira luisi</tp:taxon-name></italic>, and <italic><tp:taxon-name>Sturnira parvidens</tp:taxon-name></italic>. The trailing edge of the uropatagium is covered by short hairs (4.0–5.0 mm) in <italic><tp:taxon-name>Sturnira bakeri</tp:taxon-name></italic>, <italic><tp:taxon-name>Sturnira luisi</tp:taxon-name></italic>, and <italic><tp:taxon-name>Sturnira parvidens</tp:taxon-name></italic>, whereas the uropatagium is covered by long hairs (7.0–9.0 mm) in <italic><tp:taxon-name>Sturnira ludovici</tp:taxon-name></italic>. The proximal portion of the forearm (roughly 50% of the shaft just distal to the elbow) is sparsely furred with short hairs in <italic><tp:taxon-name>Sturnira bakeri</tp:taxon-name></italic> and <italic><tp:taxon-name>Sturnira luisi</tp:taxon-name></italic>, whereas it is well furred with short hair in <italic><tp:taxon-name>Sturnira ludovici</tp:taxon-name></italic> and <italic><tp:taxon-name>Sturnira parvidens</tp:taxon-name></italic>. The dorsal surfaces of the femur and tibia are densely covered with long hairs in <italic><tp:taxon-name>Sturnira bakeri</tp:taxon-name></italic>, whereas they are densely covered with short hairs in <italic><tp:taxon-name>Sturnira ludovici</tp:taxon-name></italic>, sparsely covered with long hairs in <italic><tp:taxon-name>Sturnira parvidens</tp:taxon-name></italic>, and sparsely covered with short hairs in <italic><tp:taxon-name>Sturnira luisi</tp:taxon-name></italic>. The dorsal surfaces of the feet are densely covered with long hairs in <italic><tp:taxon-name>Sturnira bakeri</tp:taxon-name></italic> and <italic><tp:taxon-name>Sturnira parvidens</tp:taxon-name></italic>, whereas they are densely covered with short hairs in <italic><tp:taxon-name>Sturnira ludovici</tp:taxon-name></italic> or sparsely covered with short hairs in <italic><tp:taxon-name>Sturnira luisi</tp:taxon-name></italic>. The IV metacarpal is shorter than the III metacarpal in <italic><tp:taxon-name>Sturnira bakeri</tp:taxon-name></italic> and <italic><tp:taxon-name>Sturnira parvidens</tp:taxon-name></italic>, whereas the IV metacarpal is equal to the III metacarpal in <italic><tp:taxon-name>Sturnira ludovici</tp:taxon-name></italic> and <italic><tp:taxon-name>Sturnira luisi</tp:taxon-name></italic>.</p><p>Cranially, the rostrum of <italic><tp:taxon-name>Sturnira bakeri</tp:taxon-name></italic>, <italic><tp:taxon-name>Sturnira ludovici</tp:taxon-name></italic>, and <italic><tp:taxon-name>Sturnira luisi</tp:taxon-name></italic> is slender, whereas it is broad in <italic><tp:taxon-name>Sturnira parvidens</tp:taxon-name></italic>. The zygomatic arches are straight in <italic><tp:taxon-name>Sturnira bakeri</tp:taxon-name></italic> and <italic><tp:taxon-name>Sturnira luisi</tp:taxon-name></italic>, whereas they are bowed outward in <italic><tp:taxon-name>Sturnira ludovici</tp:taxon-name></italic> and <italic><tp:taxon-name>Sturnira parvidens</tp:taxon-name></italic>. The basisphenoid pits are shallow and divided by a low midline septum in <italic><tp:taxon-name>Sturnira bakeri</tp:taxon-name></italic> and <italic><tp:taxon-name>Sturnira ludovici</tp:taxon-name></italic>, whereas they are shallow and divided by a high septum in <italic><tp:taxon-name>Sturnira luisi</tp:taxon-name></italic> and deep and divided by a high septum in <italic><tp:taxon-name>Sturnira parvidens</tp:taxon-name></italic>. The sphenorbital fissure is oval in <italic><tp:taxon-name>Sturnira bakeri</tp:taxon-name></italic>, <italic><tp:taxon-name>Sturnira ludovici</tp:taxon-name></italic>, and <italic><tp:taxon-name>Sturnira parvidens</tp:taxon-name></italic>, whereas it is subcircular in <italic><tp:taxon-name>Sturnira luisi</tp:taxon-name></italic> (<xref ref-type="fig" rid="F5">Figure 5</xref>). The anterior process of the glenoid fossa is absent in <italic><tp:taxon-name>Sturnira bakeri</tp:taxon-name></italic>, whereas it is well developed in <italic><tp:taxon-name>Sturnira luisi</tp:taxon-name></italic> and <italic><tp:taxon-name>Sturnira parvidens</tp:taxon-name></italic> (<xref ref-type="fig" rid="F6">Figure 6</xref>). Some specimens of <italic><tp:taxon-name>Sturnira ludovici</tp:taxon-name></italic> lack the anterior process of the glenoid fossa (TTU 102461) while in others (TTU 102457) it is well developed. The clinoid processes are present and well developed in <italic><tp:taxon-name>Sturnira bakeri</tp:taxon-name></italic> and <italic><tp:taxon-name>Sturnira ludovici</tp:taxon-name></italic>, whereas they are absent in <italic><tp:taxon-name>Sturnira luisi</tp:taxon-name></italic> (<xref ref-type="fig" rid="F7">Figure 7</xref>). Some specimens of <italic><tp:taxon-name>Sturnira parvidens</tp:taxon-name></italic> lack clinoid processes (ROM 97412; TTU 84608) while others (ROM 99284) possess them. The proximal end of the stylohyoid is expanded in <italic><tp:taxon-name>Sturnira bakeri</tp:taxon-name></italic>, <italic><tp:taxon-name>Sturnira ludovici</tp:taxon-name></italic>, and <italic><tp:taxon-name>Sturnira parvidens</tp:taxon-name></italic>, whereas it is narrow in <italic><tp:taxon-name>Sturnira luisi</tp:taxon-name></italic>.</p><p>Dentally, two labial cusps are present in M3 in <italic><tp:taxon-name>Sturnira bakeri</tp:taxon-name></italic>, <italic><tp:taxon-name>Sturnira luisi</tp:taxon-name></italic> and <italic><tp:taxon-name>Sturnira parvidens</tp:taxon-name></italic>, whereas only one labial cusp is present <italic><tp:taxon-name>Sturnira ludovici</tp:taxon-name></italic>. The i1 and i2 are tricuspidate in <italic><tp:taxon-name>Sturnira bakeri</tp:taxon-name></italic>, <italic><tp:taxon-name>Sturnira luisi</tp:taxon-name></italic>, and <italic><tp:taxon-name>Sturnira parvidens</tp:taxon-name></italic>, whereas they are bicuspidate in <italic><tp:taxon-name>Sturnira ludovici</tp:taxon-name></italic>. The metaconid and entoconid of m1 and m2 are well defined and separated by a deep notch in <italic><tp:taxon-name>Sturnira bakeri</tp:taxon-name></italic>, <italic><tp:taxon-name>Sturnira luisi</tp:taxon-name></italic>, and <italic><tp:taxon-name>Sturnira parvidens</tp:taxon-name></italic>, whereas they are poorly defined and are not separated by a deep notch in <italic><tp:taxon-name>Sturnira ludovici</tp:taxon-name></italic> (<xref ref-type="fig" rid="F9">Figure 9</xref>).</p></tp:treatment-sec><tp:treatment-sec sec-type="Natural history"><title>Natural history.</title><p>The area surrounding the Fuerte Militar Arenillas is relatively xeric and surrounded by primary dry forest, secondary forest, and plantations of crops (<xref ref-type="bibr" rid="B1">Carrera et al. 2010</xref>). No other information is available.</p></tp:treatment-sec><tp:treatment-sec><!--Section generated to contain objects referenced in tp:taxon-treatment.--><app id="APP1"><title>Appendix</title><p>Specimens of <italic><tp:taxon-name>Sturnira</tp:taxon-name></italic> used in this study. See Methods for collection acronyms. Individuals marked with an asterisk were used only in the molecular analyses.</p><p><italic><tp:taxon-name>Sturnira bakeri</tp:taxon-name></italic> new species (3).– ECUADOR: <italic>El Oro</italic>: Reserva Militar Arenillas, Palmales (QCAZ 14635 [holotype]); Fuerte Militar Arenillas (7.1 km W and 12.5 km S of the Military Base), Quebrada Seca (QCAZ 9737, 9739).</p><p><italic><tp:taxon-name>Sturnira burtonlimi</tp:taxon-name></italic> new species (3).– COSTA RICA: <italic>Cartago</italic>: Colima Tapanti, 1.6 km S Tapanti, Bridge over río Grande de Orosi (MVZ 174432*). PANAMA: <italic>Chiriquí</italic>: Ojo de Agua, 2 km N Santa Clara (ROM 104294 [holotype], 104295).</p><p><italic><tp:taxon-name>Sturnira hondurensis</tp:taxon-name></italic> (8).– EL SALVADOR: <italic>Santa Ana</italic>: Los Planes (ROM 101474); Parque Nacional Montecristo, Bosque Nebuloso (ROM 101366). GUATEMALA: <italic>El Progreso</italic>: 3 km W Pinalon, Reserva de Biosfera Sierra de las Minas, Municipalidad San Agustin Acasaguastlan (MVZ 223393*). <italic>Huehuetenango</italic>: 2.5 km S, 2.75 km W San Mateo Ixtatan (MVZ 223172*); Finca Ixcansan, 10.3 km (by road) E of Yalambojoch on road to Rio Seco, Sierra de los Cuchumatanes (MVZ 223178*). HONDURAS: <italic>Francisco Morazán</italic>: La Tigra Parque Nacional (TTU 83675). <italic>La Paz</italic>: La Cruz Grande (AMNH 126811 [holotype]). MEXICO: <italic>San Luis Potosí</italic>: 1.5 mi W Las Abritas (TTU 104945).</p><p><italic><tp:taxon-name>Sturnira ludovici</tp:taxon-name></italic> (3).– ECUADOR: <italic>El Oro</italic>: Jardin Botánico Moro Moro (limite con la Reserva Jocotoco) (TTU 102457, 102461). <italic>Pichincha</italic>: W side Pichincha near Gualea (AMNH 67328 [holotype]).</p><p><italic><tp:taxon-name>Sturnira luisi</tp:taxon-name></italic> (8).– ECUADOR: <italic>Esmeraldas</italic>: 2 km S of Alto Tambo (ROM 105807); terrenos aledaños de La Comuna San Francisco de Bogota (TTU 103217*). PANAMA: <italic>Bocas del Toro</italic>: Isla Popa, S Shore, 1 km E Sumwood Channel (USNM 579052*); Isla San Cristobal, Bocatorito (USNM 449721*); Peninsula Valiente, Bahia Azul, Pigeon Key Trail (USNM 578239*). <italic>Canal Zone</italic>: Gamboa (ROM 104204). <italic>Chiriquí</italic>: Santa Clara (TTU 39136*). <italic>Darién</italic>: Caña (LSUMZ 25478*).</p><p><italic><tp:taxon-name>Sturnira mordax</tp:taxon-name></italic> (7).– COSTA RICA: <italic>Alajuela</italic>: 4.2 km SE Cariblanco (CM 92486–92488*; TJM 6741*). <italic>Cartago</italic>: Refugio Nacional Tapanti, Sombrilla de Pobre Trail at Quebrada Segunda Trail, 0.2 km N park headquarters (MVZ 174439*. <italic>Puntarenas</italic>: Cañas Gordas, Las Vueltas (AMNH 142485); Finca Las Cruces, 2 km S San Vito (FMNH 124092).</p><!--PageBreak--><p><italic><tp:taxon-name>Sturnira oporaphilum</tp:taxon-name></italic> (11).– BOLIVIA: <italic>La Paz</italic>: 3 km S of Irupana (AMNH 263462–263463, 263465); Chijchipa (AMNH 264660). ECUADOR: <italic>Tungurahua</italic>: La Estancia (TTU 84970*). PERU: <italic>Amazonas</italic>: Luya, Río Utcubamba, 11 km by road NW Pedro Ruiz (FMNH 128925*). <italic>Cajamarca</italic>: Chota Querocoto, Monte Ribereño (MUSM 39428*); Santa Cruz, Río Zaña, 2 km N Monte Seco (FMNH 128926). <italic>Cuzco</italic>: Paucartambo, Consuelo, 15.9 km SW Pilcopata (FMNH 174843). <italic>Madre de Dios</italic>: Manu, Maskoitania, 13.4 km NNW Atalaya, left bank Río Alto Madre de Dios (FMNH 174844*). <italic>San Martín</italic>: Moyobamba, Area de Conservación Municipal Mishquiyacu Rumiyacu-Almendra, Orquidiario Waqanki (MUSM 39230).</p><p><italic><tp:taxon-name>Sturnira parvidens</tp:taxon-name></italic> (19).– COSTA RICA: <italic>Puntarenas</italic>: 5 km S, 6 km W Esparza (LSUMZ 28341*). EL SALVADOR: <italic>La Paz</italic>: 1 mi N La Herradura (TTU 62410). <italic>Santa Ana</italic>: Cemetery, 2 mi S Santa Ana (TTU 62411). GUATEMALA: <italic>El Peten</italic>: Tikal (ROM 99284). HONDURAS: <italic>Atlántida</italic>: Lancetilla Botanical Garden (TTU 84422). <italic>Comayagua</italic>: Parque Nacional Cerro Azul, Meambar (TTU 104285). <italic>Copán</italic>: 5 km NW Santa Rosa de Copan (TTU 84608). <italic>Valle</italic>: 8.5 mi SSW San Lorenzo (TTU 61103). MEXICO: <italic>Campeche</italic>: 3.7 km SE of Chekubul (ROM 96276). <italic>Chiapas</italic>: 25 km S, 3 km N Ocozocoautla (TTU 104631). <italic>Quintana Roo</italic>: 6 km S of Majahual (ROM 97412). <italic>Sonora</italic>: 12 mi E (by road) Alamos, Rio Cuchujaqui (MSB 53756*, 53759*, 53760*); 3 mi S, 2.8 mi W Alamos, La Aduana, Santo Domingo (MSB 53758*). <italic>Tamaulipas</italic>: 2 mi W Calabazas, Río Sabinas (TTU 44789). <italic>Veracruz</italic>: La Mancha Field Station (MSB 82216*, 82218*); Paso del Patal [=Panal?] (TTU 105076).</p></app></tp:treatment-sec><ref-list><ref id="B1"><mixed-citation xmlns:xlink="http://www.w3.org/1999/xlink" xlink:type="simple"><person-group><name name-style="western"><surname>Carrera</surname><given-names>JP</given-names></name><name name-style="western"><surname>Solari</surname><given-names>S</given-names></name><name name-style="western"><surname>Larsen</surname><given-names>PA</given-names></name><name name-style="western"><surname>Alvarado</surname><given-names>DF</given-names></name><name name-style="western"><surname>Brown</surname><given-names>AD</given-names></name><name name-style="western"><surname>Carrión</surname><given-names>BC</given-names></name><name name-style="western"><surname>Tello</surname><given-names>JS</given-names></name><name name-style="western"><surname>Baker</surname><given-names>RJ</given-names></name></person-group> (<year>2010</year>) <article-title>Bats of the tropical lowlands of western Ecuador.</article-title><source>Special Publication, Museum of Texas Tech University</source><volume>57</volume>: <fpage>1</fpage>-<lpage>44</lpage>.</mixed-citation></ref><ref id="B25"><mixed-citation xmlns:xlink="http://www.w3.org/1999/xlink" xlink:type="simple"><person-group><name name-style="western"><surname>Velazco</surname><given-names>PM</given-names></name><name name-style="western"><surname>Patterson</surname><given-names>BD</given-names></name></person-group> (<year>2013</year>) <article-title>Diversification of the yellow-shouldered bats, genus <italic>Sturnira</italic> (Chiroptera, Phyllostomidae), in the New World tropics.</article-title><source>Molecular Phylogenetics and Evolution</source><volume>68</volume>: <fpage>683</fpage>-<lpage>698</lpage>. doi: <ext-link ext-link-type="doi" xlink:href="10.1016/j.ympev.2013.04.016" xlink:type="simple">10.1016/j.ympev.2013.04.016</ext-link></mixed-citation></ref></ref-list></tp:taxon-treatment>
