# Supplementary material for: Two new species of yellow-shouldered bats, genus Sturnira Gray, 1842 (Chiroptera, Phyllostomidae) from Costa Rica, Panama and western Ecuador
Source: Zookeys. 2014 Apr 16;(402):43–66. doi: 10.3897/zookeys.402.7228 (PMC4023253; doi:10.3897/zookeys.402.7228)
Supplement: XML Treatment for Sturnira burtonlimi [file zookeys.402.7228-treatment2.xml]

<!DOCTYPE tp:taxon-treatment
  PUBLIC "-//TaxonX//DTD Taxonomic Treatment Publishing DTD v0 20100105//EN" "tax-treatment-NSO.dtd">
<tp:taxon-treatment xmlns:tp="http://www.plazi.org/taxpub"><tp:treatment-meta><mixed-citation publication-type="journal"><person-group><name><surname>Velazco</surname><given-names>Paúl M.</given-names></name><name><surname>Patterson</surname><given-names>Bruce D.</given-names></name></person-group><article-title>Two new species of yellow-shouldered bats, genus <italic>Sturnira</italic> Gray, 1842 (Chiroptera, Phyllostomidae) from Costa Rica, Panama and western Ecuador</article-title><source>Zookeys</source><day>16</day><month>4</month><year>2014</year><volume>2014</volume><issue>402</issue><fpage>43</fpage><lpage>66</lpage><pub-id pub-id-type="doi">10.3897/zookeys.402.7228</pub-id></mixed-citation></tp:treatment-meta><tp:nomenclature><tp:taxon-name>
                            <tp:taxon-name-part taxon-name-part-type="genus">Sturnira</tp:taxon-name-part>
                            <tp:taxon-name-part taxon-name-part-type="species">burtonlimi</tp:taxon-name-part>
                            <object-id xmlns:xlink="http://www.w3.org/1999/xlink" content-type="zoobank" xlink:type="simple">http://zoobank.org/309E2CD7-7E93-4E46-89A9-C6EF685FE5C5</object-id>
                            <object-id xmlns:xlink="http://www.w3.org/1999/xlink" xlink:type="simple">http://species-id.net/wiki/Sturnira_burtonlimi</object-id>
                            <object-id xmlns:xlink="http://www.w3.org/1999/xlink" xlink:type="simple">Burton’s Yellow-shouldered Bat</object-id>
                        </tp:taxon-name><tp:taxon-status xmlns:xlink="http://www.w3.org/1999/xlink" xlink:type="simple">sp. n.</tp:taxon-status></tp:nomenclature><tp:treatment-sec sec-type="Synonymy"><title>Synonymy.</title><p><italic><tp:taxon-name>Sturnira ludovici</tp:taxon-name></italic>: <xref ref-type="bibr" rid="B2">Clare et al. 2011</xref>: 9 (part)</p><p><italic>S</italic>[<italic>turnira</italic>]. new species 1: <xref ref-type="bibr" rid="B25">Velazco and Patterson 2013</xref>: 687</p></tp:treatment-sec><tp:treatment-sec sec-type="Holotype"><title>Holotype.</title><p>Adult male, deposited at the Royal Ontario Museum (ROM 104294), collected on 7 March 1995 by Burton K. Lim and Eamon O’Toole (original field <!--PageBreak-->number F 38144). Prepared as dry skin, skull, and skeleton. The skin, skull, and skeleton are in good condition. Frozen tissues are deposited at the Royal Ontario Museum (F 38144).</p><!--PageBreak--></tp:treatment-sec><tp:treatment-sec sec-type="Type locality"><title>Type locality.</title><p>Ojo de Agua, 2 km N of Santa Clara, Chiriquí, Panama, approximately <named-content xmlns:xlink="http://www.w3.org/1999/xlink" content-type="dwc:verbatimCoordinates" xlink:type="simple">8°42'N, 82°45'W</named-content>, 1500m (<xref ref-type="fig" rid="F2">Figure 2</xref>).</p><p><bold>Paratype.</bold> The skin, skull, and carcass of an adult male (ROM 104295) caught on 7 March 1995 at the type locality by Burton K. Lim and Eamon O’Toole (original field number F 38145).</p></tp:treatment-sec><tp:treatment-sec sec-type="Additional specimens"><title>Additional specimens.</title><p>Besides the specimens from the type series from Panama, <xref ref-type="bibr" rid="B25">Velazco and Patterson (2013)</xref> reported an additional record of <italic><tp:taxon-name>Sturnira burtonlimi</tp:taxon-name></italic> (referred as <italic><tp:taxon-name>Sturnira</tp:taxon-name></italic> new species 1) from the Cartago province in Costa Rica (MVZ 174432 ♂; <xref ref-type="app" rid="APP1">Appendix</xref>) based on DNA sequence data. We did not include this specimen as part of the type series because it was not available for examination, therefore the diagnostic morphological characteristics of <italic><tp:taxon-name>Sturnira burtonlimi</tp:taxon-name></italic> could not be confirmed in this specimen.</p></tp:treatment-sec><tp:treatment-sec sec-type="Distribution"><title>Distribution.</title><p>The new species is known from only two localities, one in Costa Rica and the other in Panama (<xref ref-type="fig" rid="F2">Figure 2</xref>, <xref ref-type="app" rid="APP1">Appendix</xref>).</p></tp:treatment-sec><tp:treatment-sec sec-type="Etymology"><title>Etymology.</title><p>The name <italic>burtonlimi</italic> honors our friend Dr. Burton K. Lim, who collected the type series of this species and has made many other important collections throughout the Neotropics and beyond. Burton is a tireless fieldworker whose research has contributed much to our understanding of the diversity, relationships, and biogeography of tropical mammals.</p></tp:treatment-sec><tp:treatment-sec sec-type="Measurements"><title>Measurements.</title><p>External and craniodental measurements are presented in <xref ref-type="table" rid="T1">Table 1</xref>.</p></tp:treatment-sec><tp:treatment-sec sec-type="Diagnosis and description"><title>Diagnosis and description.</title><p><italic><tp:taxon-name>Sturnira burtonlimi</tp:taxon-name></italic> is a medium-sized yellow-shouldered bat (FA 44.0 mm; GLS 22.7–22.8 mm; CIL 20.8–21.5 mm; <xref ref-type="table" rid="T1">Table 1</xref>) with a broad rostrum and a globular braincase (<xref ref-type="fig" rid="F3">Figures 3</xref>–<xref ref-type="fig" rid="F4">4</xref>). The dorsal fur is dark brown. Dorsal hairs are tetracolored with a short, pale gray base (approximately 10% of the length of each hair), a long, dark grey band (approximately 40% of each hair), a long, pale gray band (approximately 40% of each hair), and short dark brown terminal band (approximately 10% of each hair). The ventral fur is dark brown. Ventral hairs are tricolored with a short, pale gray base (approximately 10% of each hair), a long, dark brown subterminal band (approximately 45% of each hair), and a long, gray terminal band (approximately 45% of each hair). The fur is long and woolly, approximately 7 mm long between the shoulders and 5 mm on the chest. The proximal portion of the forearm (roughly 50% of the shaft just distal to the elbow) is densely furred with short hairs. The wing membranes of <italic><tp:taxon-name>Sturnira burtonlimi</tp:taxon-name></italic> are dark brown. The dorsal surfaces of the femur and tibia are densely covered with long hairs. The dorsal surfaces of the feet are densely covered with short hairs. The IV metacarpal is shorter than the III metacarpal.</p><p>The skull of <italic><tp:taxon-name>Sturnira burtonlimi</tp:taxon-name></italic> has a globular braincase with a broad rostrum and a well-developed sagittal crest (<xref ref-type="fig" rid="F3">Figures 3</xref>–<xref ref-type="fig" rid="F4">4</xref>). The basisphenoid pits are shallow and divided by a low midline septum. The sphenorbital fissure is subcircular. The anterior process of the glenoid fossa is well developed, as are the clinoid processes. The proximal end of the stylohyoid is expanded.</p><p>Like most species of <!--PageBreak--><!--PageBreak--><italic><tp:taxon-name>Sturnira</tp:taxon-name></italic>, <italic><tp:taxon-name>Sturnira burtonlimi</tp:taxon-name></italic> has a dental formula of I2/2, C1/1, P2/2, M3/3 = 32 teeth. The upper inner incisor (I1) is unicuspidate and has a small lateral cusp (<xref ref-type="fig" rid="F8">Figure 8</xref>). The I1 is procumbent and is at least twice the height of the I2. Anteroposterior length of P3 is less than that of P4, and crown height of P3 is slightly less than that of P4. Both P3 and P4 possess a small distal cusp. Anteroposterior length of M1 is longer than M2. The paracone and metacone of M1 and M2 are subequal in height. The direction of the premetacrista of M1 is perpendicular to the upper alveolar plane. The M3 is ovoid in shape and has only one labial cone (cusp). The first and second lower incisors (i1 and i2) are bicuspidate. The i1 and i2 are subequal in height. The lower canine covers half the occlusal surface of i2. The lower canines are laterally divergent, their shafts slanted outward. Anteroposterior length of p2 is more than that of p4, and crown height of p2 is slightly more than that of p4. The protoconid, hypoconid, metaconid, and entoconid are present in m1 and m2. The paraconid is present and well developed in m1. Paraconid is absent in m2. The lingual cuspids (metaconid and entoconid) of m1 and m2 are poorly defined and are not separated by a deep notch (<xref ref-type="fig" rid="F9">Figure 9</xref>). The m3 is small and only poorly defined protoconid, metaconid, and entoconid are evident.</p></tp:treatment-sec><tp:treatment-sec sec-type="Comparisons"><title>Comparisons.</title><p><italic><tp:taxon-name>Sturnira burtonlimi</tp:taxon-name></italic> was compared with the closely related species <italic><tp:taxon-name>Sturnira hondurensis</tp:taxon-name></italic>, <italic><tp:taxon-name>Sturnira ludovici</tp:taxon-name></italic>, and <italic><tp:taxon-name>Sturnira oporaphilum</tp:taxon-name></italic> (<xref ref-type="bibr" rid="B25">Velazco and Patterson 2013</xref>) and with other sympatric species of the genus (<italic><tp:taxon-name>Sturnira luisi</tp:taxon-name></italic>, <italic><tp:taxon-name>Sturnira mordax</tp:taxon-name></italic>, and <italic><tp:taxon-name>Sturnira parvidens</tp:taxon-name></italic>). External and craniodental measurements for <italic><tp:taxon-name>Sturnira burtonlimi</tp:taxon-name></italic> and the compared species are provided in <xref ref-type="table" rid="T1">Tables 1</xref> and <xref ref-type="table" rid="T2">2</xref>. <italic><tp:taxon-name>Sturnira burtonlimi</tp:taxon-name></italic> can be easily distinguished from <italic><tp:taxon-name>Sturnira ludovici</tp:taxon-name></italic> by its shorter forearm and shorter greatest length of skull and from <italic><tp:taxon-name>Sturnira parvidens</tp:taxon-name></italic> by its longer forearm and longer greatest length of skull (<xref ref-type="table" rid="T1">Tables 1</xref>–<xref ref-type="table" rid="T2">2</xref>). <italic><tp:taxon-name>Sturnira burtonlimi</tp:taxon-name></italic>, <italic><tp:taxon-name>Sturnira hondurensis</tp:taxon-name></italic>, <italic><tp:taxon-name>Sturnira luisi</tp:taxon-name></italic>, <italic><tp:taxon-name>Sturnira mordax</tp:taxon-name></italic>, and <italic><tp:taxon-name>Sturnira oporaphilum</tp:taxon-name></italic> overlap somewhat in size (<xref ref-type="table" rid="T1">Tables 1</xref>–<xref ref-type="table" rid="T2">2</xref>) but can be unambiguously distinguished based on pelage and craniodental characteristics.</p><p>Externally, the dorsal pelage between the shoulders of <!--PageBreak--><!--PageBreak--><italic><tp:taxon-name>Sturnira burtonlimi</tp:taxon-name></italic>, <italic><tp:taxon-name>Sturnira hondurensis</tp:taxon-name></italic>, <italic><tp:taxon-name>Sturnira ludovici</tp:taxon-name></italic>, <italic><tp:taxon-name>Sturnira mordax</tp:taxon-name></italic>, and <italic><tp:taxon-name>Sturnira oporaphilum</tp:taxon-name></italic> is long (7.0–10 mm) and tetracolored, whereas it is short (4.0–6.0 mm) and bicolored in <italic><tp:taxon-name>Sturnira luisi</tp:taxon-name></italic> and <italic><tp:taxon-name>Sturnira parvidens</tp:taxon-name></italic>. The overall appearance of the dorsal pelage is dark brown in <italic><tp:taxon-name>Sturnira burtonlimi</tp:taxon-name></italic>, <italic><tp:taxon-name>Sturnira hondurensis</tp:taxon-name></italic>, <italic><tp:taxon-name>Sturnira ludovici</tp:taxon-name></italic>, <italic><tp:taxon-name>Sturnira mordax</tp:taxon-name></italic>, and <italic><tp:taxon-name>Sturnira oporaphilum</tp:taxon-name></italic>, whereas it is pale brown in <italic><tp:taxon-name>Sturnira luisi</tp:taxon-name></italic> and reddish in <italic><tp:taxon-name>Sturnira parvidens</tp:taxon-name></italic>. Ventrally the hairs are short (4.0–6.0 mm) and tricolored in <italic><tp:taxon-name>Sturnira burtonlimi</tp:taxon-name></italic>, <italic><tp:taxon-name>Sturnira ludovici</tp:taxon-name></italic>, <italic><tp:taxon-name>Sturnira mordax</tp:taxon-name></italic>, <italic><tp:taxon-name>Sturnira oporaphilum</tp:taxon-name></italic>, and <italic><tp:taxon-name>Sturnira parvidens</tp:taxon-name></italic>; but short (4.0–6.0 mm) and bicolored in <italic><tp:taxon-name>Sturnira luisi</tp:taxon-name></italic>, and long (8.0 mm) and monocolored in <italic><tp:taxon-name>Sturnira hondurensis</tp:taxon-name></italic>. The ventral fur is dark gray in <italic><tp:taxon-name>Sturnira burtonlimi</tp:taxon-name></italic>, <italic><tp:taxon-name>Sturnira luisi</tp:taxon-name></italic>, and <italic><tp:taxon-name>Sturnira oporaphilum</tp:taxon-name></italic>, whereas it is pale gray in <italic><tp:taxon-name>Sturnira hondurensis</tp:taxon-name></italic>, dark brown in <italic><tp:taxon-name>Sturnira ludovici</tp:taxon-name></italic>, <italic><tp:taxon-name>Sturnira mordax</tp:taxon-name></italic>, and reddish in <italic><tp:taxon-name>Sturnira parvidens</tp:taxon-name></italic>. Shoulder glands (epaulettes) are conspicuous in <italic><tp:taxon-name>Sturnira burtonlimi</tp:taxon-name></italic>, <italic><tp:taxon-name>Sturnira ludovici</tp:taxon-name></italic>, <italic><tp:taxon-name>Sturnira luisi</tp:taxon-name></italic>, and <italic><tp:taxon-name>Sturnira parvidens</tp:taxon-name></italic>, whereas they are absent in <italic><tp:taxon-name>Sturnira hondurensis</tp:taxon-name></italic>, <italic><tp:taxon-name>Sturnira mordax</tp:taxon-name></italic>, and <italic><tp:taxon-name>Sturnira oporaphilum</tp:taxon-name></italic>. The trailing edge of the uropatagium is covered by long hairs (7.0–9.0 mm) in <italic><tp:taxon-name>Sturnira burtonlimi</tp:taxon-name></italic>, <italic><tp:taxon-name>Sturnira hondurensis</tp:taxon-name></italic>, <italic><tp:taxon-name>Sturnira ludovici</tp:taxon-name></italic>, and <italic><tp:taxon-name>Sturnira oporaphilum</tp:taxon-name></italic>, whereas the uropatagium is covered by short hairs (4.0–5.0 mm) in <italic><tp:taxon-name>Sturnira luisi</tp:taxon-name></italic>, <italic><tp:taxon-name>Sturnira mordax</tp:taxon-name></italic>, and <italic><tp:taxon-name>Sturnira parvidens</tp:taxon-name></italic>. The proximal portion of the forearm (roughly 50% of the shaft just distal to the elbow) is well furred with short hair in <italic><tp:taxon-name>Sturnira burtonlimi</tp:taxon-name></italic>, <italic><tp:taxon-name>Sturnira ludovici</tp:taxon-name></italic>, and <italic><tp:taxon-name>Sturnira parvidens</tp:taxon-name></italic>, whereas it is well furred with long hair in <italic><tp:taxon-name>Sturnira hondurensis</tp:taxon-name></italic>, <italic><tp:taxon-name>Sturnira mordax</tp:taxon-name></italic>, and <italic><tp:taxon-name>Sturnira oporaphilum</tp:taxon-name></italic>, and sparsely furred with short hairs in <italic><tp:taxon-name>Sturnira luisi</tp:taxon-name></italic>. The dorsal surfaces of the femur and tibia are densely covered with long hairs in <italic><tp:taxon-name>Sturnira burtonlimi</tp:taxon-name></italic> and <italic><tp:taxon-name>Sturnira hondurensis</tp:taxon-name></italic>, whereas they are densely covered with short hairs in <italic><tp:taxon-name>Sturnira ludovici</tp:taxon-name></italic>, sparsely covered with long hairs in <italic><tp:taxon-name>Sturnira mordax</tp:taxon-name></italic>, <italic><tp:taxon-name>Sturnira oporaphilum</tp:taxon-name></italic>, and <italic><tp:taxon-name>Sturnira parvidens</tp:taxon-name></italic>, and sparsely covered with short hairs in <italic><tp:taxon-name>Sturnira luisi</tp:taxon-name></italic>. The dorsal surfaces of the feet are densely covered with short hairs in <italic><tp:taxon-name>Sturnira burtonlimi</tp:taxon-name></italic> and <italic><tp:taxon-name>Sturnira ludovici</tp:taxon-name></italic>, whereas they are densely covered with long hairs in <italic><tp:taxon-name>Sturnira hondurensis</tp:taxon-name></italic>, <italic><tp:taxon-name>Sturnira oporaphilum</tp:taxon-name></italic>, and <italic><tp:taxon-name>Sturnira parvidens</tp:taxon-name></italic>, sparsely covered with long hairs in <italic><tp:taxon-name>Sturnira mordax</tp:taxon-name></italic>, and sparsely covered with short hairs in <italic><tp:taxon-name>Sturnira luisi</tp:taxon-name></italic>. The IV metacarpal is shorter than the III metacarpal in <italic><tp:taxon-name>Sturnira burtonlimi</tp:taxon-name></italic>, <italic><tp:taxon-name>Sturnira hondurensis</tp:taxon-name></italic>, and <italic><tp:taxon-name>Sturnira parvidens</tp:taxon-name></italic>, whereas the IV metacarpal is equal to the III metacarpal in <italic><tp:taxon-name>Sturnira ludovici</tp:taxon-name></italic>, <italic><tp:taxon-name>Sturnira luisi</tp:taxon-name></italic>, <italic><tp:taxon-name>Sturnira mordax</tp:taxon-name></italic>, and <italic><tp:taxon-name>Sturnira oporaphilum</tp:taxon-name></italic>.</p><p>Cranially, the rostrum of <italic><tp:taxon-name>Sturnira burtonlimi</tp:taxon-name></italic>, <italic><tp:taxon-name>Sturnira oporaphilum</tp:taxon-name></italic>, and <italic><tp:taxon-name>Sturnira parvidens</tp:taxon-name></italic> is broad, whereas it is slender in <italic><tp:taxon-name>Sturnira hondurensis</tp:taxon-name></italic>, <italic><tp:taxon-name>Sturnira ludovici</tp:taxon-name></italic>, <italic><tp:taxon-name>Sturnira luisi</tp:taxon-name></italic>, and <italic><tp:taxon-name>Sturnira mordax</tp:taxon-name></italic>. The basisphenoid pits are shallow and divided by a low midline septum in <italic><tp:taxon-name>Sturnira burtonlimi</tp:taxon-name></italic>, <italic><tp:taxon-name>Sturnira ludovici</tp:taxon-name></italic>, <italic><tp:taxon-name>Sturnira mordax</tp:taxon-name></italic>, and <italic><tp:taxon-name>Sturnira oporaphilum</tp:taxon-name></italic>, whereas they are shallow divided by a high septum in <italic><tp:taxon-name>Sturnira luisi</tp:taxon-name></italic> and deep divided by a high septum in <italic><tp:taxon-name>Sturnira hondurensis</tp:taxon-name></italic> and <italic><tp:taxon-name>Sturnira parvidens</tp:taxon-name></italic> (<xref ref-type="fig" rid="F3">Figure 3</xref>). The sphenorbital fissure is subcircular in <italic><tp:taxon-name>Sturnira burtonlimi</tp:taxon-name></italic>, <italic><tp:taxon-name>Sturnira hondurensis</tp:taxon-name></italic>, <italic><tp:taxon-name>Sturnira luisi</tp:taxon-name></italic>, <italic><tp:taxon-name>Sturnira mordax</tp:taxon-name></italic>, and <italic><tp:taxon-name>Sturnira oporaphilum</tp:taxon-name></italic>, whereas it is oval in <italic><tp:taxon-name>Sturnira ludovici</tp:taxon-name></italic> and <italic><tp:taxon-name>Sturnira parvidens</tp:taxon-name></italic>. The anterior process of the glenoid fossa is well developed in <italic><tp:taxon-name>Sturnira burtonlimi</tp:taxon-name></italic>, <italic><tp:taxon-name>Sturnira hondurensis</tp:taxon-name></italic>, <italic><tp:taxon-name>Sturnira luisi</tp:taxon-name></italic>, and <italic><tp:taxon-name>Sturnira parvidens</tp:taxon-name></italic>, whereas it is absent or poorly developed in <italic><tp:taxon-name>Sturnira mordax</tp:taxon-name></italic> and <italic><tp:taxon-name>Sturnira oporaphilum</tp:taxon-name></italic>. Some specimens of <italic><tp:taxon-name>Sturnira ludovici</tp:taxon-name></italic> (TTU 102461) lack the anterior process of the glenoid fossa while others (TTU 102457) present a well-developed anterior process of the glenoid fossa. The clinoid processes are well developed in <italic><tp:taxon-name>Sturnira burtonlimi</tp:taxon-name></italic> and <italic><tp:taxon-name>Sturnira ludovici</tp:taxon-name></italic>, whereas they are weak in <italic><tp:taxon-name>Sturnira oporaphilum</tp:taxon-name></italic> and absent in <italic><tp:taxon-name>Sturnira hondurensis</tp:taxon-name></italic>, <italic><tp:taxon-name>Sturnira luisi</tp:taxon-name></italic>, and <italic><tp:taxon-name>Sturnira mordax</tp:taxon-name></italic>. Clinoid processes are present in some specimens of <italic><tp:taxon-name>Sturnira parvidens</tp:taxon-name></italic> (ROM 99284), while they are lacking in others (ROM 97412; TTU 84608). The proximal end of the stylohyoid is expanded in <italic><tp:taxon-name>Sturnira burtonlimi</tp:taxon-name></italic>, <italic><tp:taxon-name>Sturnira ludovici</tp:taxon-name></italic>, <italic><tp:taxon-name>Sturnira oporaphilum</tp:taxon-name></italic>, and <italic><tp:taxon-name>Sturnira parvidens</tp:taxon-name></italic>, whereas it is narrow in <italic><tp:taxon-name>Sturnira hondurensis</tp:taxon-name></italic>, <italic><tp:taxon-name>Sturnira luisi</tp:taxon-name></italic>, and <italic><tp:taxon-name>Sturnira mordax</tp:taxon-name></italic>.</p><p>Dentally, the upper inner incisor (I1) is unicuspidate in <italic><tp:taxon-name>Sturnira burtonlimi</tp:taxon-name></italic> and <italic><tp:taxon-name>Sturnira hondurensis</tp:taxon-name></italic>, whereas it is bicuspidate in <italic><tp:taxon-name>Sturnira ludovici</tp:taxon-name></italic>, <italic><tp:taxon-name>Sturnira luisi</tp:taxon-name></italic>, <italic><tp:taxon-name>Sturnira mordax</tp:taxon-name></italic>, <italic><tp:taxon-name>Sturnira oporaphilum</tp:taxon-name></italic>, and <italic><tp:taxon-name>Sturnira parvidens</tp:taxon-name></italic> (<xref ref-type="fig" rid="F8">Figure 8</xref>). A small distal cusp is present on P3 in <italic><tp:taxon-name>Sturnira burtonlimi</tp:taxon-name></italic> and <italic><tp:taxon-name>Sturnira oporaphilum</tp:taxon-name></italic>, whereas this cusp is absent in <italic><tp:taxon-name>Sturnira hondurensis</tp:taxon-name></italic>, <italic><tp:taxon-name>Sturnira ludovici</tp:taxon-name></italic>, <italic><tp:taxon-name>Sturnira luisi</tp:taxon-name></italic>, <italic><tp:taxon-name>Sturnira mordax</tp:taxon-name></italic>, and <italic><tp:taxon-name>Sturnira parvidens</tp:taxon-name></italic>. The direction of the premetacrista of M1 is perpendicular to the upper alveolar plane in <italic><tp:taxon-name>Sturnira burtonlimi</tp:taxon-name></italic>, whereas the premetacrista is oblique to the upper alveolar plane in <italic><tp:taxon-name>Sturnira hondurensis</tp:taxon-name></italic>, <italic><tp:taxon-name>Sturnira ludovici</tp:taxon-name></italic>, <italic><tp:taxon-name>Sturnira luisi</tp:taxon-name></italic>, <italic><tp:taxon-name>Sturnira mordax</tp:taxon-name></italic>, <italic><tp:taxon-name>Sturnira oporaphilum</tp:taxon-name></italic>, and <italic><tp:taxon-name>Sturnira parvidens</tp:taxon-name></italic>. One labial cusp is present in M3 in <italic><tp:taxon-name>Sturnira burtonlimi</tp:taxon-name></italic>, <italic><tp:taxon-name>Sturnira hondurensis</tp:taxon-name></italic>, <italic><tp:taxon-name>Sturnira ludovici</tp:taxon-name></italic>, and <italic><tp:taxon-name>Sturnira oporaphilum</tp:taxon-name></italic>, whereas two labial cusps are present in <italic><tp:taxon-name>Sturnira luisi</tp:taxon-name></italic> and <italic><tp:taxon-name>Sturnira parvidens</tp:taxon-name></italic>. The i1 and i2 are bicuspidate in <italic><tp:taxon-name>Sturnira burtonlimi</tp:taxon-name></italic>, <italic><tp:taxon-name>Sturnira hondurensis</tp:taxon-name></italic>, <italic><tp:taxon-name>Sturnira ludovici</tp:taxon-name></italic>, <italic><tp:taxon-name>Sturnira mordax</tp:taxon-name></italic>, and <italic><tp:taxon-name>Sturnira oporaphilum</tp:taxon-name></italic>, whereas they are tricuspidate in <italic><tp:taxon-name>Sturnira luisi</tp:taxon-name></italic> and <italic><tp:taxon-name>Sturnira parvidens</tp:taxon-name></italic>. The lower canines are laterally divergent, shafts slanted outward, in <italic><tp:taxon-name>Sturnira burtonlimi</tp:taxon-name></italic>, <italic><tp:taxon-name>Sturnira ludovici</tp:taxon-name></italic>, <italic><tp:taxon-name>Sturnira luisi</tp:taxon-name></italic>, and <italic><tp:taxon-name>Sturnira parvidens</tp:taxon-name></italic>, whereas they are not laterally divergent in <italic><tp:taxon-name>Sturnira hondurensis</tp:taxon-name></italic>, <italic><tp:taxon-name>Sturnira mordax</tp:taxon-name></italic>, and <italic><tp:taxon-name>Sturnira oporaphilum</tp:taxon-name></italic>. The metaconid and entoconid of m1 and m2 are poorly defined and are not separated by a deep notch in <italic><tp:taxon-name>Sturnira burtonlimi</tp:taxon-name></italic>, <italic><tp:taxon-name>Sturnira hondurensis</tp:taxon-name></italic>, <italic><tp:taxon-name>Sturnira ludovici</tp:taxon-name></italic>, <italic><tp:taxon-name>Sturnira mordax</tp:taxon-name></italic>, and <italic><tp:taxon-name>Sturnira oporaphilum</tp:taxon-name></italic>, whereas the metaconid and entoconid of m1 and m2 are well defined and separated by a deep notch in <italic><tp:taxon-name>Sturnira luisi</tp:taxon-name></italic> and <italic><tp:taxon-name>Sturnira parvidens</tp:taxon-name></italic> (<xref ref-type="fig" rid="F9">Figure 9</xref>).</p><!--PageBreak--></tp:treatment-sec><tp:treatment-sec sec-type="Natural history"><title>Natural history.</title><p><italic><tp:taxon-name>Sturnira burtonlimi</tp:taxon-name></italic> has been documented from an elevational range of 1290 to 1500 m and was taken in premontane forest near coffee fields. All known specimens are males. Testes of the type series specimens measured 5 × 3 mm (ROM 104294) and 7 × 5 mm (ROM 104295).</p><!--PageBreak--></tp:treatment-sec><tp:treatment-sec><!--Section generated to contain objects referenced in tp:taxon-treatment.--><fig id="F2" position="float" orientation="portrait"><label>Figure 2.</label><caption><p>Map of Central and South America, showing the combined distribution range of species formerly ascribed to <italic><tp:taxon-name>Sturnira lilium</tp:taxon-name></italic> (gray tone) and the type localities (stars) of species in the <italic><tp:taxon-name>Sturnira lilium</tp:taxon-name></italic> complex. The localities where <italic><tp:taxon-name>Sturnira burtonlimi</tp:taxon-name></italic> (top inset) and <italic><tp:taxon-name>Sturnira bakeri</tp:taxon-name></italic> (bottom inset) occur are also shown; type localities are represented by a star and paratypes with circles. Note that <italic><tp:taxon-name>Sturnira burtonlimi</tp:taxon-name></italic> and <italic><tp:taxon-name>Sturnira luisi</tp:taxon-name></italic> occur in sympatry.</p></caption><graphic xmlns:xlink="http://www.w3.org/1999/xlink" xlink:href="zookeys-402-043-g002.jpg" position="float" orientation="portrait" xlink:type="simple"/></fig><app id="APP1"><title>Appendix</title><p>Specimens of <italic><tp:taxon-name>Sturnira</tp:taxon-name></italic> used in this study. See Methods for collection acronyms. Individuals marked with an asterisk were used only in the molecular analyses.</p><p><italic><tp:taxon-name>Sturnira bakeri</tp:taxon-name></italic> new species (3).– ECUADOR: <italic>El Oro</italic>: Reserva Militar Arenillas, Palmales (QCAZ 14635 [holotype]); Fuerte Militar Arenillas (7.1 km W and 12.5 km S of the Military Base), Quebrada Seca (QCAZ 9737, 9739).</p><p><italic><tp:taxon-name>Sturnira burtonlimi</tp:taxon-name></italic> new species (3).– COSTA RICA: <italic>Cartago</italic>: Colima Tapanti, 1.6 km S Tapanti, Bridge over río Grande de Orosi (MVZ 174432*). PANAMA: <italic>Chiriquí</italic>: Ojo de Agua, 2 km N Santa Clara (ROM 104294 [holotype], 104295).</p><p><italic><tp:taxon-name>Sturnira hondurensis</tp:taxon-name></italic> (8).– EL SALVADOR: <italic>Santa Ana</italic>: Los Planes (ROM 101474); Parque Nacional Montecristo, Bosque Nebuloso (ROM 101366). GUATEMALA: <italic>El Progreso</italic>: 3 km W Pinalon, Reserva de Biosfera Sierra de las Minas, Municipalidad San Agustin Acasaguastlan (MVZ 223393*). <italic>Huehuetenango</italic>: 2.5 km S, 2.75 km W San Mateo Ixtatan (MVZ 223172*); Finca Ixcansan, 10.3 km (by road) E of Yalambojoch on road to Rio Seco, Sierra de los Cuchumatanes (MVZ 223178*). HONDURAS: <italic>Francisco Morazán</italic>: La Tigra Parque Nacional (TTU 83675). <italic>La Paz</italic>: La Cruz Grande (AMNH 126811 [holotype]). MEXICO: <italic>San Luis Potosí</italic>: 1.5 mi W Las Abritas (TTU 104945).</p><p><italic><tp:taxon-name>Sturnira ludovici</tp:taxon-name></italic> (3).– ECUADOR: <italic>El Oro</italic>: Jardin Botánico Moro Moro (limite con la Reserva Jocotoco) (TTU 102457, 102461). <italic>Pichincha</italic>: W side Pichincha near Gualea (AMNH 67328 [holotype]).</p><p><italic><tp:taxon-name>Sturnira luisi</tp:taxon-name></italic> (8).– ECUADOR: <italic>Esmeraldas</italic>: 2 km S of Alto Tambo (ROM 105807); terrenos aledaños de La Comuna San Francisco de Bogota (TTU 103217*). PANAMA: <italic>Bocas del Toro</italic>: Isla Popa, S Shore, 1 km E Sumwood Channel (USNM 579052*); Isla San Cristobal, Bocatorito (USNM 449721*); Peninsula Valiente, Bahia Azul, Pigeon Key Trail (USNM 578239*). <italic>Canal Zone</italic>: Gamboa (ROM 104204). <italic>Chiriquí</italic>: Santa Clara (TTU 39136*). <italic>Darién</italic>: Caña (LSUMZ 25478*).</p><p><italic><tp:taxon-name>Sturnira mordax</tp:taxon-name></italic> (7).– COSTA RICA: <italic>Alajuela</italic>: 4.2 km SE Cariblanco (CM 92486–92488*; TJM 6741*). <italic>Cartago</italic>: Refugio Nacional Tapanti, Sombrilla de Pobre Trail at Quebrada Segunda Trail, 0.2 km N park headquarters (MVZ 174439*. <italic>Puntarenas</italic>: Cañas Gordas, Las Vueltas (AMNH 142485); Finca Las Cruces, 2 km S San Vito (FMNH 124092).</p><!--PageBreak--><p><italic><tp:taxon-name>Sturnira oporaphilum</tp:taxon-name></italic> (11).– BOLIVIA: <italic>La Paz</italic>: 3 km S of Irupana (AMNH 263462–263463, 263465); Chijchipa (AMNH 264660). ECUADOR: <italic>Tungurahua</italic>: La Estancia (TTU 84970*). PERU: <italic>Amazonas</italic>: Luya, Río Utcubamba, 11 km by road NW Pedro Ruiz (FMNH 128925*). <italic>Cajamarca</italic>: Chota Querocoto, Monte Ribereño (MUSM 39428*); Santa Cruz, Río Zaña, 2 km N Monte Seco (FMNH 128926). <italic>Cuzco</italic>: Paucartambo, Consuelo, 15.9 km SW Pilcopata (FMNH 174843). <italic>Madre de Dios</italic>: Manu, Maskoitania, 13.4 km NNW Atalaya, left bank Río Alto Madre de Dios (FMNH 174844*). <italic>San Martín</italic>: Moyobamba, Area de Conservación Municipal Mishquiyacu Rumiyacu-Almendra, Orquidiario Waqanki (MUSM 39230).</p><p><italic><tp:taxon-name>Sturnira parvidens</tp:taxon-name></italic> (19).– COSTA RICA: <italic>Puntarenas</italic>: 5 km S, 6 km W Esparza (LSUMZ 28341*). EL SALVADOR: <italic>La Paz</italic>: 1 mi N La Herradura (TTU 62410). <italic>Santa Ana</italic>: Cemetery, 2 mi S Santa Ana (TTU 62411). GUATEMALA: <italic>El Peten</italic>: Tikal (ROM 99284). HONDURAS: <italic>Atlántida</italic>: Lancetilla Botanical Garden (TTU 84422). <italic>Comayagua</italic>: Parque Nacional Cerro Azul, Meambar (TTU 104285). <italic>Copán</italic>: 5 km NW Santa Rosa de Copan (TTU 84608). <italic>Valle</italic>: 8.5 mi SSW San Lorenzo (TTU 61103). MEXICO: <italic>Campeche</italic>: 3.7 km SE of Chekubul (ROM 96276). <italic>Chiapas</italic>: 25 km S, 3 km N Ocozocoautla (TTU 104631). <italic>Quintana Roo</italic>: 6 km S of Majahual (ROM 97412). <italic>Sonora</italic>: 12 mi E (by road) Alamos, Rio Cuchujaqui (MSB 53756*, 53759*, 53760*); 3 mi S, 2.8 mi W Alamos, La Aduana, Santo Domingo (MSB 53758*). <italic>Tamaulipas</italic>: 2 mi W Calabazas, Río Sabinas (TTU 44789). <italic>Veracruz</italic>: La Mancha Field Station (MSB 82216*, 82218*); Paso del Patal [=Panal?] (TTU 105076).</p></app><table-wrap id="T1" position="float" orientation="portrait"><label>Table 1.</label><caption><p>Measurements (mm) and weights (g) of the type series of <italic><tp:taxon-name>Sturnira bakeri</tp:taxon-name></italic> and <italic><tp:taxon-name>Sturnira burtonlimi</tp:taxon-name></italic>.</p></caption><table><tbody><tr><th rowspan="2" colspan="1"/><th rowspan="1" colspan="3"><italic><tp:taxon-name>Sturnira bakeri</tp:taxon-name></italic></th><th rowspan="1" colspan="2"><italic><tp:taxon-name>Sturnira burtonlimi</tp:taxon-name></italic></th></tr><tr><th rowspan="1" colspan="1">Holotype <break/> QCAZ <break/> 14635 ♀</th><th rowspan="1" colspan="1">Paratype <break/> QCAZ <break/> 9737 ♀</th><th rowspan="1" colspan="1">Paratype <break/> QCAZ <break/> 9739 ♂</th><th rowspan="1" colspan="1">Holotype <break/> ROM <break/> 104294 ♂</th><th rowspan="1" colspan="1">Paratype <break/> ROM <break/> 104295 ♂</th></tr><tr><td rowspan="1" colspan="1">Greatest length of skull</td><td rowspan="1" colspan="1">22.7</td><td rowspan="1" colspan="1">–</td><td rowspan="1" colspan="1">–</td><td rowspan="1" colspan="1">22.7</td><td rowspan="1" colspan="1">22.8</td></tr><tr><td rowspan="1" colspan="1">Condyloincisive length</td><td rowspan="1" colspan="1">21.1</td><td rowspan="1" colspan="1">–</td><td rowspan="1" colspan="1">–</td><td rowspan="1" colspan="1">21.5</td><td rowspan="1" colspan="1">20.8</td></tr><tr><td rowspan="1" colspan="1">Condylocanine length</td><td rowspan="1" colspan="1">20.3</td><td rowspan="1" colspan="1">–</td><td rowspan="1" colspan="1">–</td><td rowspan="1" colspan="1">20.6</td><td rowspan="1" colspan="1">20.0</td></tr><tr><td rowspan="1" colspan="1">Braincase breadth</td><td rowspan="1" colspan="1">10.4</td><td rowspan="1" colspan="1">–</td><td rowspan="1" colspan="1">–</td><td rowspan="1" colspan="1">10.5</td><td rowspan="1" colspan="1">10.4</td></tr><tr><td rowspan="1" colspan="1">Zygomatic breadth</td><td rowspan="1" colspan="1">13.5</td><td rowspan="1" colspan="1">–</td><td rowspan="1" colspan="1">–</td><td rowspan="1" colspan="1">13.6</td><td rowspan="1" colspan="1">13.5</td></tr><tr><td rowspan="1" colspan="1">Postorbital breadth</td><td rowspan="1" colspan="1">5.9</td><td rowspan="1" colspan="1">–</td><td rowspan="1" colspan="1">–</td><td rowspan="1" colspan="1">6.5</td><td rowspan="1" colspan="1">6.3</td></tr><tr><td rowspan="1" colspan="1">Mastoid breadth</td><td rowspan="1" colspan="1">11.9</td><td rowspan="1" colspan="1">–</td><td rowspan="1" colspan="1">–</td><td rowspan="1" colspan="1">12.1</td><td rowspan="1" colspan="1">11.8</td></tr><tr><td rowspan="1" colspan="1">Maxillary toothrow length</td><td rowspan="1" colspan="1">6.9</td><td rowspan="1" colspan="1">–</td><td rowspan="1" colspan="1">–</td><td rowspan="1" colspan="1">6.8</td><td rowspan="1" colspan="1">6.6</td></tr><tr><td rowspan="1" colspan="1">Width at M2</td><td rowspan="1" colspan="1">8.3</td><td rowspan="1" colspan="1">–</td><td rowspan="1" colspan="1">–</td><td rowspan="1" colspan="1">8.2</td><td rowspan="1" colspan="1">8.1</td></tr><tr><td rowspan="1" colspan="1">Dentary length</td><td rowspan="1" colspan="1">15.0</td><td rowspan="1" colspan="1">–</td><td rowspan="1" colspan="1">–</td><td rowspan="1" colspan="1">14.9</td><td rowspan="1" colspan="1">14.6</td></tr><tr><td rowspan="1" colspan="1">Mandibular toothrow length</td><td rowspan="1" colspan="1">7.7</td><td rowspan="1" colspan="1">–</td><td rowspan="1" colspan="1">–</td><td rowspan="1" colspan="1">7.6</td><td rowspan="1" colspan="1">7.4</td></tr><tr><td rowspan="1" colspan="1">Forearm length</td><td rowspan="1" colspan="1">45.0</td><td rowspan="1" colspan="1">44.0</td><td rowspan="1" colspan="1">43.0</td><td rowspan="1" colspan="1">44.0</td><td rowspan="1" colspan="1">44.0</td></tr><tr><td rowspan="1" colspan="1">Total length</td><td rowspan="1" colspan="1">65</td><td rowspan="1" colspan="1">64</td><td rowspan="1" colspan="1">63</td><td rowspan="1" colspan="1">72</td><td rowspan="1" colspan="1">70</td></tr><tr><td rowspan="1" colspan="1">Hind foot length</td><td rowspan="1" colspan="1">14</td><td rowspan="1" colspan="1">12</td><td rowspan="1" colspan="1">14</td><td rowspan="1" colspan="1">14</td><td rowspan="1" colspan="1">14</td></tr><tr><td rowspan="1" colspan="1">Ear length</td><td rowspan="1" colspan="1">14</td><td rowspan="1" colspan="1">17</td><td rowspan="1" colspan="1">15</td><td rowspan="1" colspan="1">15</td><td rowspan="1" colspan="1">15</td></tr><tr><td rowspan="1" colspan="1">Weight</td><td rowspan="1" colspan="1">18.7</td><td rowspan="1" colspan="1">19.0</td><td rowspan="1" colspan="1">21.0</td><td rowspan="1" colspan="1">19.0</td><td rowspan="1" colspan="1">19.0</td></tr></tbody></table></table-wrap><fig id="F3" position="float" orientation="portrait"><label>Figure 3.</label><caption><p>Dorsal (<bold>A</bold>) and ventral (<bold>B</bold>) views of the cranium of <italic><tp:taxon-name>Sturnira bakeri</tp:taxon-name></italic> (QCAZ 14635 ♀) from El Oro, Ecuador. Dorsal (<bold>C</bold>) and ventral (<bold>D</bold>) views of the cranium of <italic><tp:taxon-name>Sturnira burtonlimi</tp:taxon-name></italic> (ROM 104294 ♂) from Chiriquí, Panama. Scale bar = 5 mm.</p></caption><graphic xmlns:xlink="http://www.w3.org/1999/xlink" xlink:href="zookeys-402-043-g003.jpg" position="float" orientation="portrait" xlink:type="simple"/></fig><fig id="F4" position="float" orientation="portrait"><label>Figure 4.</label><caption><p>Lateral views of the cranium and mandible of <bold>A</bold> <italic><tp:taxon-name>Sturnira bakeri</tp:taxon-name></italic> (QCAZ 14635 ♀). Lateral views of the cranium and mandible of <bold>B</bold> <italic><tp:taxon-name>Sturnira burtonlimi</tp:taxon-name></italic> (ROM 104294 ♂). Scale bar = 5 mm.</p></caption><graphic xmlns:xlink="http://www.w3.org/1999/xlink" xlink:href="zookeys-402-043-g004.jpg" position="float" orientation="portrait" xlink:type="simple"/></fig><fig id="F8" position="float" orientation="portrait"><label>Figure 8.</label><caption><p>Anterior views of the upper incisors and canines in <italic><tp:taxon-name>Sturnira bakeri</tp:taxon-name></italic> (<bold>A</bold>, QCAZ 14635 ♀) and <italic><tp:taxon-name>Sturnira burtonlimi</tp:taxon-name></italic> (<bold>B</bold>, ROM 104294 ♂) illustrating taxonomic differences in the number of cuspids of the upper inner incisor (I1). In <italic><tp:taxon-name>Sturnira bakeri</tp:taxon-name></italic> the I1 is bicuspidate. In <italic><tp:taxon-name>Sturnira burtonlimi</tp:taxon-name></italic>, however, the I1 is unicuspidate.</p></caption><graphic xmlns:xlink="http://www.w3.org/1999/xlink" xlink:href="zookeys-402-043-g008.jpg" position="float" orientation="portrait" xlink:type="simple"/></fig><fig id="F9" position="float" orientation="portrait"><label>Figure 9.</label><caption><p>Dorsolateral views of the left mandibular toothrows in <italic><tp:taxon-name>Sturnira bakeri</tp:taxon-name></italic> (<bold>A</bold>, QCAZ 14635 ♀) and <italic><tp:taxon-name>Sturnira burtonlimi</tp:taxon-name></italic> (<bold>B</bold>, ROM 104294 ♂), illustrating taxonomic differences in the shape of the metaconid and entoconid of m1 and m2. In <italic><tp:taxon-name>Sturnira bakeri</tp:taxon-name></italic>, the metaconid and entoconid of m1 and m2 are well defined and separated by a deep notch (arrows). In <italic><tp:taxon-name>Sturnira burtonlimi</tp:taxon-name></italic>, however, the metaconid and entoconid of m1 and m2 are poorly defined and are not separated by a deep notch (arrows).</p></caption><graphic xmlns:xlink="http://www.w3.org/1999/xlink" xlink:href="zookeys-402-043-g009.jpg" position="float" orientation="portrait" xlink:type="simple"/></fig><table-wrap id="T2" position="float" orientation="portrait"><label>Table 2.</label><caption><p>Measurements (mm) of six species of <italic><tp:taxon-name>Sturnira</tp:taxon-name></italic>.</p></caption><table><tbody><tr><th rowspan="1" colspan="1"/><th rowspan="1" colspan="1"><italic><tp:taxon-name>Sturnira hondurensis</tp:taxon-name></italic><xref ref-type="table-fn" rid="TN2.1"><sup>a</sup></xref></th><th rowspan="1" colspan="1"><italic><tp:taxon-name>Sturnira ludovici</tp:taxon-name></italic><xref ref-type="table-fn" rid="TN2.2"><sup>b</sup></xref></th><th rowspan="1" colspan="1"><italic><tp:taxon-name>Sturnira luisi</tp:taxon-name></italic><xref ref-type="table-fn" rid="TN2.3"><sup>c</sup></xref></th><th rowspan="1" colspan="1"><italic><tp:taxon-name>Sturnira mordax</tp:taxon-name></italic><xref ref-type="table-fn" rid="TN2.4"><sup>d</sup></xref></th><th rowspan="1" colspan="1"><italic><tp:taxon-name>Sturnira oporaphilum</tp:taxon-name></italic><xref ref-type="table-fn" rid="TN2.5"><sup>e</sup></xref></th><th rowspan="1" colspan="1"><italic><tp:taxon-name>Sturnira parvidens</tp:taxon-name></italic><xref ref-type="table-fn" rid="TN2.6"><sup>f</sup></xref></th></tr><tr><td rowspan="1" colspan="1">FA</td><td rowspan="1" colspan="1">45.4 (44.8–46.0) 5</td><td rowspan="1" colspan="1">45.6, 45.2, 46.9</td><td rowspan="1" colspan="1">46.0, 45.0</td><td rowspan="1" colspan="1">44.4, 45.4</td><td rowspan="1" colspan="1">47.0 (45.0–48.0) 6</td><td rowspan="1" colspan="1">39.9 (38.0–41.0) 12</td></tr><tr><td rowspan="1" colspan="1">GLS</td><td rowspan="1" colspan="1">23.1 (21.8–24.2) 5</td><td rowspan="1" colspan="1">24.4, 23.6, 23.8</td><td rowspan="1" colspan="1">23.0, 22.2</td><td rowspan="1" colspan="1">21.7, 24.5</td><td rowspan="1" colspan="1">23.4 (22.6–24.1) 7</td><td rowspan="1" colspan="1">21.2 (20.8–21.8) 9</td></tr><tr><td rowspan="1" colspan="1">CIL</td><td rowspan="1" colspan="1">21.3 (20.6–22.5) 5</td><td rowspan="1" colspan="1">22.7, 22.2, 23.0</td><td rowspan="1" colspan="1">–, 20.5</td><td rowspan="1" colspan="1">–, 22.5</td><td rowspan="1" colspan="1">21.4 (20.9–22.0) 7</td><td rowspan="1" colspan="1">19.3 (19.0–19.9) 9</td></tr><tr><td rowspan="1" colspan="1">CCL</td><td rowspan="1" colspan="1">20.5 (19.6–21.5) 5</td><td rowspan="1" colspan="1">21.7, 20.9, 21.7</td><td rowspan="1" colspan="1">20.9, 19.7</td><td rowspan="1" colspan="1">–, 21.4</td><td rowspan="1" colspan="1">20.7 (20.0–21.4) 7</td><td rowspan="1" colspan="1">18.6 (18.3–19.2) 9</td></tr><tr><td rowspan="1" colspan="1">BB</td><td rowspan="1" colspan="1">10.2 (10.1–10.4) 5</td><td rowspan="1" colspan="1">10.7, 10.8, 10.5</td><td rowspan="1" colspan="1">10.3, 9.9</td><td rowspan="1" colspan="1">10.1, 10.5</td><td rowspan="1" colspan="1">10.5 (10.5–10.6) 7</td><td rowspan="1" colspan="1">10.0 (9.8–10.2) 9</td></tr><tr><td rowspan="1" colspan="1">ZB</td><td rowspan="1" colspan="1">13.2 (12.5–13.6) 5</td><td rowspan="1" colspan="1">14.0, 14.1, 13.5</td><td rowspan="1" colspan="1">14.2, 13.7</td><td rowspan="1" colspan="1">–, 12.8</td><td rowspan="1" colspan="1">13.9 (13.6–14.7) 7</td><td rowspan="1" colspan="1">13.0 (12.5–13.4) 9</td></tr><tr><td rowspan="1" colspan="1">PB</td><td rowspan="1" colspan="1">5.9 (5.7–6.0) 5</td><td rowspan="1" colspan="1">6.3, 6.0, 6.0</td><td rowspan="1" colspan="1">5.9, 5.9</td><td rowspan="1" colspan="1">6.1, 6.1</td><td rowspan="1" colspan="1">6.1 (5.8–6.5) 7</td><td rowspan="1" colspan="1">5.5 (5.0–5.7) 9</td></tr><tr><td rowspan="1" colspan="1">MB</td><td rowspan="1" colspan="1">11.8 (11.5–12.0) 5</td><td rowspan="1" colspan="1">12.3, 12.1, 12.6</td><td rowspan="1" colspan="1">12.0, 11.6</td><td rowspan="1" colspan="1">10.6, 11.8</td><td rowspan="1" colspan="1">12.2 (11.9–12.4) 7</td><td rowspan="1" colspan="1">11.5 (11.2–12.0) 9</td></tr><tr><td rowspan="1" colspan="1">MTRL</td><td rowspan="1" colspan="1">6.7 (6.5–7.0) 5</td><td rowspan="1" colspan="1">7.0, 6.9, 6.9</td><td rowspan="1" colspan="1">6.9, 6.8</td><td rowspan="1" colspan="1">–, 7.0</td><td rowspan="1" colspan="1">6.9 (6.6–7.2) 7</td><td rowspan="1" colspan="1">6.2 (6.1–6.4) 9</td></tr><tr><td rowspan="1" colspan="1">M2–M2</td><td rowspan="1" colspan="1">8.0 (7.5–8.2) 5</td><td rowspan="1" colspan="1">8.4, 8.4, 8.3</td><td rowspan="1" colspan="1">8.3, 8.1</td><td rowspan="1" colspan="1">7.3, 7.5</td><td rowspan="1" colspan="1">8.2 (7.8–8.6) 7</td><td rowspan="1" colspan="1">7.7 (7.5–8.0) 9</td></tr><tr><td rowspan="1" colspan="1">DENL</td><td rowspan="1" colspan="1">14.9 (14.4–15.2) 5</td><td rowspan="1" colspan="1">15.8, 15.5, 15.5</td><td rowspan="1" colspan="1">15.6, 15.0</td><td rowspan="1" colspan="1">14.2, 15.5</td><td rowspan="1" colspan="1">15.1 (14.8–15.5) 7</td><td rowspan="1" colspan="1">13.7 (13.5–14.0) 9</td></tr><tr><td rowspan="1" colspan="1">MANDL</td><td rowspan="1" colspan="1">7.4 (7.2–7.8) 5</td><td rowspan="1" colspan="1">7.9, 7.8, 7.8</td><td rowspan="1" colspan="1">7.8, 7.8</td><td rowspan="1" colspan="1">7.2, 7.9</td><td rowspan="1" colspan="1">7.9 (7.4–8.5) 7</td><td rowspan="1" colspan="1">7.1 (6.7–7.4) 9</td></tr></tbody></table><table-wrap-foot><fn id="TN2.1"><p><sup>a</sup> Summary statistics (mean, observed range in parentheses, and sample size) for measurements of AMNH 126811 (Holotype,♀); ROM 101366 ♀, ROM 101474 ♀; TTU 83675 ♀, TTU 104945 ♀.</p></fn><fn id="TN2.2"><p><sup>b</sup> Measurements of AMNH 67328 (Holotype, ♂); TTU 102457 ♀, TTU 102461 ♂.</p></fn><fn id="TN2.3"><p><sup>c</sup> Measurements of ROM 104204 ♂, ROM 105807 ♂.</p></fn><fn id="TN2.4"><p><sup>d</sup> Measurements of AMNH 142485 ♀; FMNH 124092 ♂.</p></fn><fn id="TN2.5"><p><sup>e</sup> Summary statistics (mean, observed range in parentheses, and sample size) for measurements of AMNH 263462 ♀, AMNH 263463 ♀, AMNH 263465 ♂, AMNH 264660 ♂; FMNH 128926 ♀, FMNH 174843 ♂; MUSM 39230 ♂.</p></fn><fn id="TN2.6"><p><sup>f</sup> Summary statistics (mean, observed range in parentheses, and sample size) for measurements of ROM 96276 ♀, ROM 97412 ♀, ROM 99284 ♂; TTU 44789 ♀, TTU 61103 ♂, TTU 62410 ♀, TTU 62411 ♂, TTU 84422 ♀, TTU 84608 ♀, TTU 104285 ♀, TTU 104631 ♀, TTU 105076 ♂.</p></fn></table-wrap-foot></table-wrap><fn id="TN2.1"><p><sup>a</sup> Summary statistics (mean, observed range in parentheses, and sample size) for measurements of AMNH 126811 (Holotype,♀); ROM 101366 ♀, ROM 101474 ♀; TTU 83675 ♀, TTU 104945 ♀.</p></fn><fn id="TN2.2"><p><sup>b</sup> Measurements of AMNH 67328 (Holotype, ♂); TTU 102457 ♀, TTU 102461 ♂.</p></fn><fn id="TN2.3"><p><sup>c</sup> Measurements of ROM 104204 ♂, ROM 105807 ♂.</p></fn><fn id="TN2.4"><p><sup>d</sup> Measurements of AMNH 142485 ♀; FMNH 124092 ♂.</p></fn><fn id="TN2.5"><p><sup>e</sup> Summary statistics (mean, observed range in parentheses, and sample size) for measurements of AMNH 263462 ♀, AMNH 263463 ♀, AMNH 263465 ♂, AMNH 264660 ♂; FMNH 128926 ♀, FMNH 174843 ♂; MUSM 39230 ♂.</p></fn><fn id="TN2.6"><p><sup>f</sup> Summary statistics (mean, observed range in parentheses, and sample size) for measurements of ROM 96276 ♀, ROM 97412 ♀, ROM 99284 ♂; TTU 44789 ♀, TTU 61103 ♂, TTU 62410 ♀, TTU 62411 ♂, TTU 84422 ♀, TTU 84608 ♀, TTU 104285 ♀, TTU 104631 ♀, TTU 105076 ♂.</p></fn></tp:treatment-sec><ref-list><ref id="B2"><mixed-citation xmlns:xlink="http://www.w3.org/1999/xlink" xlink:type="simple"><person-group><name name-style="western"><surname>Clare</surname><given-names>EL</given-names></name><name name-style="western"><surname>Burton</surname><given-names>KL</given-names></name><name name-style="western"><surname>Fenton</surname><given-names>MB</given-names></name><name name-style="western"><surname>Hebert</surname><given-names>PDN</given-names></name></person-group> (<year>2011</year>) <article-title>Neotropical bats: Estimating species diversity with DNA barcodes.</article-title><source>PLoS ONE</source><volume>6</volume>(<issue>7</issue>): <elocation-id>e22648</elocation-id>. doi: <ext-link ext-link-type="doi" xlink:href="10.1371/journal.pone.0022648" xlink:type="simple">10.1371/journal.pone.0022648</ext-link></mixed-citation></ref><ref id="B25"><mixed-citation xmlns:xlink="http://www.w3.org/1999/xlink" xlink:type="simple"><person-group><name name-style="western"><surname>Velazco</surname><given-names>PM</given-names></name><name name-style="western"><surname>Patterson</surname><given-names>BD</given-names></name></person-group> (<year>2013</year>) <article-title>Diversification of the yellow-shouldered bats, genus <italic>Sturnira</italic> (Chiroptera, Phyllostomidae), in the New World tropics.</article-title><source>Molecular Phylogenetics and Evolution</source><volume>68</volume>: <fpage>683</fpage>-<lpage>698</lpage>. doi: <ext-link ext-link-type="doi" xlink:href="10.1016/j.ympev.2013.04.016" xlink:type="simple">10.1016/j.ympev.2013.04.016</ext-link></mixed-citation></ref></ref-list></tp:taxon-treatment>
